# Supplementary material for: Refractory testicular germ cell tumors are highly sensitive to the targeting of polycomb pathway demethylases KDM6A and KDM6B
Source: Cell Commun Signal. 2024 Oct 31;22:528. doi: 10.1186/s12964-024-01912-3 (PMC11529429; doi:10.1186/s12964-024-01912-3)
Supplement: Supplementary file 1 — Supplementary Material 1 [file 12964_2024_1912_MOESM1_ESM.xlsx]

## Sheet: Sheet1
Figure 1	2way ANOVA of 2102EP	Summary	Adjusted P Value
	Control - GSK-126
	0	ns	>0.9999
	0.07813	****	<0.0001
	0.15625	****	<0.0001
	0.3125	****	<0.0001
	0.625	****	<0.0001
	1.25	****	<0.0001
	2.5	****	<0.0001
	5	**	0.0023
	2way ANOVA of 2102EP-C1	Summary	Adjusted P Value
	Control - GSK-J4
	0	ns	>0.9999
	0.07813	ns	0.9969
	0.15625	ns	0.9819
	0.3125	****	<0.0001
	0.625	****	<0.0001
	1.25	****	<0.0001
	2.5	****	<0.0001
	5	****	<0.0001
	2way ANOVA of U87MG	Summary	Adjusted P Value
	50
	Control vs. GSK-J4	**	0.0014
	Control vs. GSK-126	ns	0.4686
	25
	Control vs. GSK-J4	****	<0.0001
	Control vs. GSK-126	ns	0.1068
	12.5
	Control vs. GSK-J4	****	<0.0001
	Control vs. GSK-126	*	0.0184
	6.25
	Control vs. GSK-J4	**	0.0055
	Control vs. GSK-126	ns	0.5439
	3.125
	Control vs. GSK-J4	**	0.008
	Control vs. GSK-126	**	0.0053
	1.5625
	Control vs. GSK-J4	ns	0.9972
	Control vs. GSK-126	*	0.0361
	0.78125
	Control vs. GSK-J4	ns	0.9002
	Control vs. GSK-126	ns	0.1301
	0
	Control vs. GSK-J4	ns	>0.9999
	Control vs. GSK-126	ns	>0.9999
	2way ANOVA of HCT116	Summary	Adjusted P Value
	50
	Control vs. GSK-J4	ns	0.3165
	Control vs. GSK-126	ns	0.519
	25
	Control vs. GSK-J4	*	0.0248
	Control vs. GSK-126	ns	0.9425
	12.5
	Control vs. GSK-J4	*	0.0318
	Control vs. GSK-126	ns	0.6503
	6.25
	Control vs. GSK-J4	ns	0.8282
	Control vs. GSK-126	ns	0.9601
	3.125
	Control vs. GSK-J4	ns	0.4737
	Control vs. GSK-126	ns	0.19
	1.5625
	Control vs. GSK-J4	ns	0.3
	Control vs. GSK-126	ns	0.3953
	0.78125
	Control vs. GSK-J4	ns	0.2325
	Control vs. GSK-126	ns	0.7111
	0
	Control vs. GSK-J4	ns	>0.9999
	Control vs. GSK-126	ns	>0.9999
	2way ANOVA of MDA-MB 231	Summary	Adjusted P Value
	50
	Control vs. GSK-J4	ns	0.9171
	Control vs. GSK-126	ns	0.9387
	25
	Control vs. GSK-J4	ns	0.4893
	Control vs. GSK-126	ns	0.7924
	12.5
	Control vs. GSK-J4	ns	0.1308
	Control vs. GSK-126	*	0.0275
	6.25
	Control vs. GSK-J4	**	0.0024
	Control vs. GSK-126	ns	0.4272
	3.125
	Control vs. GSK-J4	*	0.0143
	Control vs. GSK-126	ns	0.1277
	1.5625
	Control vs. GSK-J4	**	0.0021
	Control vs. GSK-126	**	0.0058
	0.78125
	Control vs. GSK-J4	ns	0.3725
	Control vs. GSK-126	ns	0.9804
	0
	Control vs. GSK-J4	ns	>0.9999
	Control vs. GSK-126	ns	>0.9999
	2way ANOVA of MCF-7	Summary	Adjusted P Value
	50
	Control vs. GSK-J4	ns	0.6042
	Control vs. GSK-126	**	0.0086
	25
	Control vs. GSK-J4	ns	0.3483
	Control vs. GSK-126	ns	0.7054
	12.5
	Control vs. GSK-J4	ns	0.0745
	Control vs. GSK-126	ns	0.9957
	6.25
	Control vs. GSK-J4	ns	0.7566
	Control vs. GSK-126	ns	0.4746
	3.125
	Control vs. GSK-J4	ns	0.0588
	Control vs. GSK-126	ns	0.9379
	1.5625
	Control vs. GSK-J4	ns	0.7188
	Control vs. GSK-126	ns	0.606
	0.78125
	Control vs. GSK-J4	****	<0.0001
	Control vs. GSK-126	ns	0.8555
	0
	Control vs. GSK-J4	ns	>0.9999
	Control vs. GSK-126	ns	>0.9999
Figure 2C	2way ANOVA of 2102EP_shBMI and EZH2	Summary	Adjusted P Value
	0
	PLKO.1 vs. shBMI1	ns	>0.9999
	PLKO.1 vs. shEZH2	ns	>0.9999
	0.078125
	PLKO.1 vs. shBMI1	***	0.0009
	PLKO.1 vs. shEZH2	ns	0.8664
	0.15625
	PLKO.1 vs. shBMI1	****	<0.0001
	PLKO.1 vs. shEZH2	****	<0.0001
	0.3125
	PLKO.1 vs. shBMI1	****	<0.0001
	PLKO.1 vs. shEZH2	****	<0.0001
	0.625
	PLKO.1 vs. shBMI1	****	<0.0001
	PLKO.1 vs. shEZH2	****	<0.0001
	1.25
	PLKO.1 vs. shBMI1	***	0.0002
	PLKO.1 vs. shEZH2	****	<0.0001
	2.5
	PLKO.1 vs. shBMI1	**	0.0016
	PLKO.1 vs. shEZH2	****	<0.0001
	5
	PLKO.1 vs. shBMI1	****	<0.0001
	PLKO.1 vs. shEZH2	****	<0.0001
	2way ANOVA of NT2/D1_shBMI and EZH2	Summary	Adjusted P Value
	0
	PLKO.1 vs. shBMI1	****	<0.0001
	PLKO.1 vs. shEZH2	****	<0.0001
	0.078125
	PLKO.1 vs. shBMI1	****	<0.0001
	PLKO.1 vs. shEZH2	****	<0.0001
	0.15625
	PLKO.1 vs. shBMI1	****	<0.0001
	PLKO.1 vs. shEZH2	*	0.0152
	0.3125
	PLKO.1 vs. shBMI1	****	<0.0001
	PLKO.1 vs. shEZH2	****	<0.0001
	0.625
	PLKO.1 vs. shBMI1	****	<0.0001
	PLKO.1 vs. shEZH2	****	<0.0001
	1.25
	PLKO.1 vs. shBMI1	ns	0.6294
	PLKO.1 vs. shEZH2	****	<0.0001
	2.5
	PLKO.1 vs. shBMI1	*	0.0132
	PLKO.1 vs. shEZH2	ns	0.0741
	5
	PLKO.1 vs. shBMI1	ns	>0.9999
	PLKO.1 vs. shEZH2	ns	>0.9999
	2way ANOVA of 833K_shBMI and EZH2	Summary	Adjusted P Value
	0
	PLKO.1 vs. shBMI1	ns	>0.9999
	PLKO.1 vs. shEZH2	ns	>0.9999
	0.078125
	PLKO.1 vs. shBMI1	****	<0.0001
	PLKO.1 vs. shEZH2	****	<0.0001
	0.15625
	PLKO.1 vs. shBMI1	****	<0.0001
	PLKO.1 vs. shEZH2	****	<0.0001
	0.3125
	PLKO.1 vs. shBMI1	****	<0.0001
	PLKO.1 vs. shEZH2	****	<0.0001
	0.625
	PLKO.1 vs. shBMI1	****	<0.0001
	PLKO.1 vs. shEZH2	****	<0.0001
	1.25
	PLKO.1 vs. shBMI1	****	<0.0001
	PLKO.1 vs. shEZH2	****	<0.0001
	2.5
	PLKO.1 vs. shBMI1	ns	0.0547
	PLKO.1 vs. shEZH2	****	<0.0001
	5
	PLKO.1 vs. shBMI1	****	<0.0001
	PLKO.1 vs. shEZH2	****	<0.0001
Figure 2G	2way ANOVA of NT2/D1_KDM6B-KD_CIS	Summary	Adjusted P Value
	0
	PLKO.1 vs. KDM6A-sh5	ns	>0.9999
	PLKO.1 vs. KDM6B-sh4	ns	>0.9999
	0.07813
	PLKO.1 vs. KDM6A-sh5	ns	0.3883
	PLKO.1 vs. KDM6B-sh4	****	<0.0001
	PLKO.1 vs. KDM6A/6B-sh5/4	****	<0.0001
	0.15625
	PLKO.1 vs. KDM6A-sh5	ns	>0.9999
	PLKO.1 vs. KDM6B-sh4	****	<0.0001
	PLKO.1 vs. KDM6A/6B-sh5/4	****	<0.0001
	0.3125
	PLKO.1 vs. KDM6A-sh5	ns	0.9988
	PLKO.1 vs. KDM6B-sh4	****	<0.0001
	PLKO.1 vs. KDM6A/6B-sh5/4	****	<0.0001
	0.625
	PLKO.1 vs. KDM6A-sh5	ns	0.1082
	PLKO.1 vs. KDM6B-sh4	****	<0.0001
	PLKO.1 vs. KDM6A/6B-sh5/4	****	<0.0001
	1.25
	PLKO.1 vs. KDM6A-sh5	*	0.0305
	PLKO.1 vs. KDM6B-sh4	****	<0.0001
	PLKO.1 vs. KDM6A/6B-sh5/4	****	<0.0001
	2.5
	PLKO.1 vs. KDM6A-sh5	ns	0.4862
	PLKO.1 vs. KDM6B-sh4	****	<0.0001
	PLKO.1 vs. KDM6A/6B-sh5/4	****	<0.0001
	5
	PLKO.1 vs. KDM6A-sh5	ns	0.8745
	PLKO.1 vs. KDM6B-sh4	ns	0.355
	PLKO.1 vs. KDM6A/6B-sh5/4	****	<0.0001
	2way ANOVA of NT2/D1-A4_KDM6B-KD_CIS	Summary	Adjusted P Value
	0
	PLKO.1 vs. KDM6A-sh5	ns	>0.9999
	PLKO.1 vs. KDM6B-sh4	ns	>0.9999
	PLKO.1 vs. KDM6A/6B-sh5/4	ns	>0.9999
	0.07813
	PLKO.1 vs. KDM6A-sh5	ns	0.9977
	PLKO.1 vs. KDM6B-sh4	ns	>0.9999
	PLKO.1 vs. KDM6A/6B-sh5/4	**	0.0085
	0.15625
	PLKO.1 vs. KDM6A-sh5	ns	0.4888
	PLKO.1 vs. KDM6B-sh4	ns	0.7083
	PLKO.1 vs. KDM6A/6B-sh5/4	****	<0.0001
	0.3125
	PLKO.1 vs. KDM6A-sh5	ns	0.9593
	PLKO.1 vs. KDM6B-sh4	****	<0.0001
	PLKO.1 vs. KDM6A/6B-sh5/4	****	<0.0001
	0.625
	PLKO.1 vs. KDM6A-sh5	ns	0.3412
	PLKO.1 vs. KDM6B-sh4	****	<0.0001
	PLKO.1 vs. KDM6A/6B-sh5/4	****	<0.0001
	1.25
	PLKO.1 vs. KDM6A-sh5	ns	0.8819
	PLKO.1 vs. KDM6B-sh4	****	<0.0001
	PLKO.1 vs. KDM6A/6B-sh5/4	****	<0.0001
	2.5
	PLKO.1 vs. KDM6A-sh5	*	0.0445
	PLKO.1 vs. KDM6B-sh4	****	<0.0001
	PLKO.1 vs. KDM6A/6B-sh5/4	****	<0.0001
	5
	PLKO.1 vs. KDM6A-sh5	ns	0.4929
	PLKO.1 vs. KDM6B-sh4	ns	0.914
	PLKO.1 vs. KDM6A/6B-sh5/4	****	<0.0001
Figure 2H	2way ANOVA of 2102EP_KDM6B-KD_CIS	Summary	Adjusted P Value
	0
	PLKO.1 vs. KDM6A-sh5	ns	>0.9999
	PLKO.1 vs. KDM6B-sh4	ns	>0.9999
	PLKO.1 vs. KDM6A/6B-sh5/4	ns	>0.9999
	0.07813
	PLKO.1 vs. KDM6A-sh5	ns	0.3184
	PLKO.1 vs. KDM6B-sh4	ns	0.4611
	PLKO.1 vs. KDM6A/6B-sh5/4	ns	0.998
	0.15625
	PLKO.1 vs. KDM6A-sh5	ns	>0.9999
	PLKO.1 vs. KDM6B-sh4	ns	0.9981
	PLKO.1 vs. KDM6A/6B-sh5/4	ns	0.8494
	0.3125
	PLKO.1 vs. KDM6A-sh5	ns	0.9176
	PLKO.1 vs. KDM6B-sh4	ns	0.498
	PLKO.1 vs. KDM6A/6B-sh5/4	ns	0.9996
	0.625
	PLKO.1 vs. KDM6A-sh5	ns	0.8637
	PLKO.1 vs. KDM6B-sh4	ns	0.328
	PLKO.1 vs. KDM6A/6B-sh5/4	**	0.0015
	1.25
	PLKO.1 vs. KDM6A-sh5	ns	0.9986
	PLKO.1 vs. KDM6B-sh4	ns	0.0509
	PLKO.1 vs. KDM6A/6B-sh5/4	****	<0.0001
	2.5
	PLKO.1 vs. KDM6A-sh5	ns	0.9535
	PLKO.1 vs. KDM6B-sh4	ns	0.7255
	PLKO.1 vs. KDM6A/6B-sh5/4	****	<0.0001
	5
	PLKO.1 vs. KDM6A-sh5	ns	0.4319
	PLKO.1 vs. KDM6B-sh4	ns	0.9694
	PLKO.1 vs. KDM6A/6B-sh5/4	****	<0.0001
	2way ANOVA of 2102EP-C1_KDM6B-KD_CIS	Summary	Adjusted P Value
	0
	PLKO.1 vs. KDM6A-sh5	ns	>0.9999
	PLKO.1 vs. KDM6B-sh4	ns	>0.9999
	PLKO.1 vs. KDM6A/6B-sh5/4	ns	>0.9999
	0.07813
	PLKO.1 vs. KDM6A-sh5	ns	0.5883
	PLKO.1 vs. KDM6B-sh4	****	<0.0001
	PLKO.1 vs. KDM6A/6B-sh5/4	****	<0.0001
	0.15625
	PLKO.1 vs. KDM6A-sh5	ns	0.2972
	PLKO.1 vs. KDM6B-sh4	****	<0.0001
	PLKO.1 vs. KDM6A/6B-sh5/4	****	<0.0001
	0.3125
	PLKO.1 vs. KDM6A-sh5	ns	0.9926
	PLKO.1 vs. KDM6B-sh4	****	<0.0001
	PLKO.1 vs. KDM6A/6B-sh5/4	****	<0.0001
	0.625
	PLKO.1 vs. KDM6A-sh5	ns	0.1253
	PLKO.1 vs. KDM6B-sh4	****	<0.0001
	PLKO.1 vs. KDM6A/6B-sh5/4	****	<0.0001
	1.25
	PLKO.1 vs. KDM6A-sh5	*	0.0141
	PLKO.1 vs. KDM6B-sh4	****	<0.0001
	PLKO.1 vs. KDM6A/6B-sh5/4	****	<0.0001
	2.5
	PLKO.1 vs. KDM6A-sh5	ns	0.7532
	PLKO.1 vs. KDM6B-sh4	****	<0.0001
	PLKO.1 vs. KDM6A/6B-sh5/4	****	<0.0001
	5
	PLKO.1 vs. KDM6A-sh5	ns	0.3589
	PLKO.1 vs. KDM6B-sh4	****	<0.0001
	PLKO.1 vs. KDM6A/6B-sh5/4	****	<0.0001
