# Supplementary material for: Refractory testicular germ cell tumors are highly sensitive to the targeting of polycomb pathway demethylases KDM6A and KDM6B
Source: Cell Commun Signal. 2024 Oct 31;22:528. doi: 10.1186/s12964-024-01912-3 (PMC11529429; doi:10.1186/s12964-024-01912-3)
Supplement: Supplementary file 2 — Supplementary Material 2 [file 12964_2024_1912_MOESM2_ESM.xlsx]

## Sheet: NT2D1-A4
NT2D1-A4 Upregualted																NT2D1-A4 Downregualted
A4.CisplatinvsControl					A4.GSK-J4 vs Control					A4.Combinatin vs Control						A4.CisplatinvsControl					A4.GSK-J4 vs Control					A4.Combinatin vs Control
NAME	NES	NOM p-val	FDR q-val		NAME	NES	NOM p-val	FDR q-val		NAME	NES	NOM p-val	FDR q-val			NAME	NES	NOM p-val	FDR q-val		NAME	NES	NOM p-val	FDR q-val		NAME	NES	NOM p-val	FDR q-val
KERLEY_RESPONSE_TO_CISPLATIN_UP	2.48987	0	0		KERLEY_RESPONSE_TO_CISPLATIN_UP	2.48265	0	0		KERLEY_RESPONSE_TO_CISPLATIN_UP	2.54108	0	0			REACTOME_MRNA_SPLICING	-2.29792	0	0.00107529		REACTOME_PROCESSING_OF_CAPPED_INTRON_CONTAINING_PRE_MRNA	-2.67787	0	0		REACTOME_PROCESSING_OF_CAPPED_INTRON_CONTAINING_PRE_MRNA	-2.85471	0	0
FISCHER_DIRECT_P53_TARGETS_META_ANALYSIS	2.31834	0	0		BLANCO_MELO_COVID19_SARS_COV_2_INFECTION_A594_CELLS_UP	2.36332	0	0		FISCHER_DIRECT_P53_TARGETS_META_ANALYSIS	2.4624	0	0			KEGG_SPLICEOSOME	-2.26145	0	0.000938919		ODONNELL_TFRC_TARGETS_DN	-2.67528	0	0		REACTOME_MRNA_SPLICING	-2.76213	0	0
WARTERS_IR_RESPONSE_5GY	2.27819	0	0		WARTERS_IR_RESPONSE_5GY	2.35907	0	0		WARTERS_IR_RESPONSE_5GY	2.43399	0	0			REACTOME_PROCESSING_OF_CAPPED_INTRON_CONTAINING_PRE_MRNA	-2.20338	0	0.00258853		REACTOME_MRNA_SPLICING	-2.63286	0	0		KEGG_SPLICEOSOME	-2.59801	0	0
SMIRNOV_RESPONSE_TO_IR_6HR_UP	2.26584	0	0		FISCHER_DIRECT_P53_TARGETS_META_ANALYSIS	2.34461	0	0		SMIRNOV_RESPONSE_TO_IR_6HR_UP	2.42661	0	0			REACTOME_RRNA_PROCESSING	-2.16957	0	0.00313769		FARMER_BREAST_CANCER_CLUSTER_2	-2.62765	0	0		REACTOME_EPIGENETIC_REGULATION_OF_GENE_EXPRESSION	-2.59261	0	0
PETROVA_ENDOTHELIUM_LYMPHATIC_VS_BLOOD_DN	2.25819	0	0		KRIGE_AMINO_ACID_DEPRIVATION	2.33941	0	0		BLANCO_MELO_COVID19_SARS_COV_2_INFECTION_A594_CELLS_UP	2.42648	0	0			KEGG_MEDICUS_REFERENCE_TRANSLATION_INITIATION	-2.16799	0	0.00256322		KAMMINGA_EZH2_TARGETS	-2.6045	0	0		WP_MRNA_PROCESSING	-2.55304	0	0
FOROUTAN_PRODRANK_TGFB_EMT_UP	2.2281	0	3.77148e-05		ZHAN_MULTIPLE_MYELOMA_CD1_VS_CD2_UP	2.30962	0	0		KRIGE_AMINO_ACID_DEPRIVATION	2.41159	0	0			WP_ELECTRON_TRANSPORT_CHAIN_OXPHOS_SYSTEM_IN_MITOCHONDRIA	-2.02232	0	0.024144		FISCHER_G2_M_CELL_CYCLE	-2.57963	0	0		GINESTIER_BREAST_CANCER_20Q13_AMPLIFICATION_DN	-2.48048	0	0
FOROUTAN_TGFB_EMT_UP	2.21101	0	3.2327e-05		PACHER_TARGETS_OF_IGF1_AND_IGF2_UP	2.2899	0	0		MACAEVA_PBMC_RESPONSE_TO_IR	2.34682	0	0			REACTOME_TRANSLATION	-2.01836	0	0.0217022		CROONQUIST_NRAS_SIGNALING_DN	-2.575	0	0		ODONNELL_TFRC_TARGETS_DN	-2.45277	0	0
BOQUEST_STEM_CELL_UP	2.17274	0	5.59061e-05		SMIRNOV_RESPONSE_TO_IR_6HR_UP	2.27582	0	0		BLANCO_MELO_COVID19_SARS_COV_2_INFECTION_CALU3_CELLS_UP	2.33868	0	0			REACTOME_EUKARYOTIC_TRANSLATION_INITIATION	-2.01159	0	0.0210332		ROSTY_CERVICAL_CANCER_PROLIFERATION_CLUSTER	-2.53573	0	0		ABRAMSON_INTERACT_WITH_AIRE	-2.45245	0	0
WANG_SMARCE1_TARGETS_UP	2.16751	0	4.96943e-05		ZHAN_MULTIPLE_MYELOMA_CD1_UP	2.27091	0	0		GAJATE_RESPONSE_TO_TRABECTEDIN_UP	2.32805	0	0			WP_CYTOPLASMIC_RIBOSOMAL_PROTEINS	-2.01031	0	0.018951		KEGG_SPLICEOSOME	-2.51733	0	3.07855e-05		REACTOME_SIRT1_NEGATIVELY_REGULATES_RRNA_EXPRESSION	-2.43575	0	2.43771e-05
VERHAAK_GLIOBLASTOMA_MESENCHYMAL	2.15328	0	0.000112524		KANNAN_TP53_TARGETS_UP	2.25632	0	0		SMIRNOV_RESPONSE_TO_IR_2HR_UP	2.29523	0	0			REACTOME_NONSENSE_MEDIATED_DECAY_NMD	-1.99588	0	0.0209646		REN_BOUND_BY_E2F	-2.49851	0	2.77069e-05		FARMER_BREAST_CANCER_CLUSTER_2	-2.43035	0	2.19394e-05
ONDER_CDH1_SIGNALING_VIA_CTNNB1	2.14685	0	0.000123149		GAJATE_RESPONSE_TO_TRABECTEDIN_UP	2.25039	0	0		PACHER_TARGETS_OF_IGF1_AND_IGF2_UP	2.28159	0	0			REACTOME_MRNA_SPLICING_MINOR_PATHWAY	-1.96322	0.000714796	0.0297556		PUJANA_XPRSS_INT_NETWORK	-2.48869	0	2.51881e-05		GARGALOVIC_RESPONSE_TO_OXIDIZED_PHOSPHOLIPIDS_GREEN_DN	-2.38248	0	7.82289e-05
BLANCO_MELO_RESPIRATORY_SYNCYTIAL_VIRUS_INFECTION_A594_CELLS_UP	2.12587	0	0.000187765		SMIRNOV_RESPONSE_TO_IR_2HR_UP	2.23007	0	0		HELLER_SILENCED_BY_METHYLATION_DN	2.27762	0	0			KEGG_RIBOSOME	-1.95253	0	0.0307765		SOTIRIOU_BREAST_CANCER_GRADE_1_VS_3_UP	-2.45423	0	2.30891e-05		REACTOME_NEGATIVE_EPIGENETIC_REGULATION_OF_RRNA_EXPRESSION	-2.37826	0	9.00148e-05
KIM_WT1_TARGETS_12HR_UP	2.11378	0	0.000190338		HUANG_FOXA2_TARGETS_UP	2.22695	0	0		ZHAN_MULTIPLE_MYELOMA_CD1_VS_CD2_UP	2.2732	0	0			CHNG_MULTIPLE_MYELOMA_HYPERPLOID_UP	-1.94857	0	0.0296783		WP_MRNA_PROCESSING	-2.44695	0	6.46046e-05		PUJANA_XPRSS_INT_NETWORK	-2.35837	0	0.000100626
YAO_TEMPORAL_RESPONSE_TO_PROGESTERONE_CLUSTER_0	2.11074	0	0.000208752		HELLER_SILENCED_BY_METHYLATION_DN	2.22541	0	0		GHANDHI_DIRECT_IRRADIATION_UP	2.27152	0	0			BILANGES_SERUM_AND_RAPAMYCIN_SENSITIVE_GENES	-1.92926	0	0.0351598		PID_AURORA_B_PATHWAY	-2.42719	0	0.000118352		REACTOME_TRANSPORT_OF_MATURE_TRANSCRIPT_TO_CYTOPLASM	-2.34723	0	0.000108811
SCHUETZ_BREAST_CANCER_DUCTAL_INVASIVE_UP	2.10781	0	0.00022477		MACAEVA_PBMC_RESPONSE_TO_IR	2.21226	0	0		KEGG_CYTOKINE_CYTOKINE_RECEPTOR_INTERACTION	2.26713	0	0			WP_MRNA_PROCESSING	-1.91427	0	0.0394412		GARGALOVIC_RESPONSE_TO_OXIDIZED_PHOSPHOLIPIDS_TURQUOISE_DN	-2.41465	0	0.000128565		CROONQUIST_NRAS_SIGNALING_DN	-2.34602	0	0.000101557
WALLACE_PROSTATE_CANCER_RACE_UP	2.10317	0	0.000210722		WP_P53_TRANSCRIPTIONAL_GENE_NETWORK	2.19117	0	0		WARTERS_RESPONSE_TO_IR_SKIN	2.25718	0	0			WP_OXIDATIVE_PHOSPHORYLATION	-1.90762	0	0.0401533		ZHAN_MULTIPLE_MYELOMA_PR_UP	-2.40035	0	0.00012053		REACTOME_DNA_METHYLATION	-2.34157	0	0.000108503
SANA_RESPONSE_TO_IFNG_UP	2.10089	0	0.00021161		GHANDHI_DIRECT_IRRADIATION_UP	2.186	0	0		WP_P53_TRANSCRIPTIONAL_GENE_NETWORK	2.2268	0	0			REACTOME_SUMOYLATION_OF_RNA_BINDING_PROTEINS	-1.87042	0.00136705	0.0587944		KONG_E2F3_TARGETS	-2.37733	0	0.000194716		REACTOME_RNA_POLYMERASE_II_TRANSCRIPTION_TERMINATION	-2.3273	0	0.000152789
WIEDERSCHAIN_TARGETS_OF_BMI1_AND_PCGF2	2.09947	0	0.000199854		WARTERS_RESPONSE_TO_IR_SKIN	2.18548	0	0		ZHAN_MULTIPLE_MYELOMA_CD1_UP	2.22197	0	0			REACTOME_ACTIVATION_OF_THE_MRNA_UPON_BINDING_OF_THE_CAP_BINDING_COMPLEX_AND_EIFS_AND_SUBSEQUENT_BINDING_TO_43S	-1.86738	0	0.0576217		ABRAMSON_INTERACT_WITH_AIRE	-2.36878	0	0.000245425		SOTIRIOU_BREAST_CANCER_GRADE_1_VS_3_UP	-2.32577	0	0.0001443
WP_CARDIAC_PROGENITOR_DIFFERENTIATION	2.09468	0	0.000212765		KEGG_CYTOKINE_CYTOKINE_RECEPTOR_INTERACTION	2.18369	0	0		HUPER_BREAST_BASAL_VS_LUMINAL_UP	2.20213	0	1.03423e-05			REACTOME_RRNA_MODIFICATION_IN_THE_NUCLEUS_AND_CYTOSOL	-1.8652	0.00077101	0.0557818		REACTOME_EPIGENETIC_REGULATION_OF_GENE_EXPRESSION	-2.36347	0	0.000232507		KONG_E2F3_TARGETS	-2.3127	0	0.000171241
KEGG_CYTOKINE_CYTOKINE_RECEPTOR_INTERACTION	2.09119	0	0.000236007		BLANCO_MELO_COVID19_SARS_COV_2_INFECTION_CALU3_CELLS_UP	2.17947	0	0		KANNAN_TP53_TARGETS_UP	2.1922	0	9.82521e-06			KEGG_OXIDATIVE_PHOSPHORYLATION	-1.86439	0	0.0534275		CROONQUIST_IL6_DEPRIVATION_DN	-2.35816	0	0.000235182		MANALO_HYPOXIA_DN	-2.29032	0	0.000260176

## Sheet: 2102EP-C1
2102EP-C1 Upregualted																2102EP-C1 Downregualted
C1.CisplatinvsControl					C1.GSK-J4 vs Control					C1.Combinatin vs Control						C1.CisplatinvsControl					C1.GSK-J4 vs Control					C1.Combinatin vs Control
NAME	NES	NOM p-val	FDR q-val		NAME	NES	NOM p-val	FDR q-val		NAME	NES	NOM p-val	FDR q-val			NAME	NES	NOM p-val	FDR q-val		NAME	NES	NOM p-val	FDR q-val		NAME	NES	NOM p-val	FDR q-val
FISCHER_DIRECT_P53_TARGETS_META_ANALYSIS	2.4895	0	0		BLANCO_MELO_COVID19_SARS_COV_2_INFECTION_A594_CELLS_UP	2.4754	0	0		BLANCO_MELO_COVID19_SARS_COV_2_INFECTION_A594_CELLS_UP	2.66834	0	0			REACTOME_DEPOSITION_OF_NEW_CENPA_CONTAINING_NUCLEOSOMES_AT_THE_CENTROMERE	-2.24081	0	0.000930329		REACTOME_DNA_METHYLATION	-2.79601	0	0		REACTOME_HDACS_DEACETYLATE_HISTONES	-2.62606	0	0
KERLEY_RESPONSE_TO_CISPLATIN_UP	2.42104	0	0		KERLEY_RESPONSE_TO_CISPLATIN_UP	2.38063	0	0		KERLEY_RESPONSE_TO_CISPLATIN_UP	2.63233	0	0			KEGG_PARKINSONS_DISEASE	-2.19989	0	0.00127044		REACTOME_CONDENSATION_OF_PROPHASE_CHROMOSOMES	-2.77739	0	0		REACTOME_DNA_METHYLATION	-2.59945	0	0
WARTERS_RESPONSE_TO_IR_SKIN	2.3604	0	0		HELLER_SILENCED_BY_METHYLATION_DN	2.37846	0	0		FISCHER_DIRECT_P53_TARGETS_META_ANALYSIS	2.60902	0	0			KEGG_MEDICUS_REFERENCE_TRANSLATION_INITIATION	-2.19951	0	0.00084696		REACTOME_PRC2_METHYLATES_HISTONES_AND_DNA	-2.76293	0	0		NIKOLSKY_BREAST_CANCER_16P13_AMPLICON	-2.59743	0	0
MEBARKI_HCC_PROGENITOR_WNT_UP	2.33795	0	0		PODAR_RESPONSE_TO_ADAPHOSTIN_UP	2.34852	0	0		SMIRNOV_RESPONSE_TO_IR_6HR_UP	2.56501	0	0			REACTOME_RRNA_PROCESSING	-2.13666	0	0.00346082		REACTOME_ASSEMBLY_OF_THE_ORC_COMPLEX_AT_THE_ORIGIN_OF_REPLICATION	-2.72781	0	0		REACTOME_SIRT1_NEGATIVELY_REGULATES_RRNA_EXPRESSION	-2.56575	0	0
ANDERSEN_CHOLANGIOCARCINOMA_CLASS2	2.29341	0	0		ZHAN_MULTIPLE_MYELOMA_CD1_VS_CD2_UP	2.33996	0	0		BLANCO_MELO_COVID19_SARS_COV_2_INFECTION_CALU3_CELLS_UP	2.5554	0	0			REACTOME_MITOCHONDRIAL_TRANSLATION	-2.13653	0	0.00279482		REACTOME_SIRT1_NEGATIVELY_REGULATES_RRNA_EXPRESSION	-2.72389	0	0		REACTOME_PRC2_METHYLATES_HISTONES_AND_DNA	-2.48544	0	0
SCHUETZ_BREAST_CANCER_DUCTAL_INVASIVE_UP	2.27698	0	0		BLANCO_MELO_COVID19_SARS_COV_2_INFECTION_CALU3_CELLS_UP	2.3278	0	0		KRIGE_AMINO_ACID_DEPRIVATION	2.48075	0	0			KEGG_OXIDATIVE_PHOSPHORYLATION	-2.13476	0	0.0024412		REACTOME_RNA_POLYMERASE_I_PROMOTER_ESCAPE	-2.72328	0	0		REACTOME_ACTIVATED_PKN1_STIMULATES_TRANSCRIPTION_OF_AR_ANDROGEN_RECEPTOR_REGULATED_GENES_KLK2_AND_KLK3	-2.48458	0	0
NABA_CORE_MATRISOME	2.25883	0	0		KRIGE_AMINO_ACID_DEPRIVATION	2.3099	0	0		HELLER_SILENCED_BY_METHYLATION_DN	2.46709	0	0			WP_ELECTRON_TRANSPORT_CHAIN_OXPHOS_SYSTEM_IN_MITOCHONDRIA	-2.12083	0	0.00249188		REACTOME_HDACS_DEACETYLATE_HISTONES	-2.71671	0	0		REACTOME_ERCC6_CSB_AND_EHMT2_G9A_POSITIVELY_REGULATE_RRNA_EXPRESSION	-2.47229	0	0
BOQUEST_STEM_CELL_UP	2.2538	0	0		PACHER_TARGETS_OF_IGF1_AND_IGF2_UP	2.30676	0	0		ZHAN_MULTIPLE_MYELOMA_CD1_VS_CD2_UP	2.45621	0	0			REACTOME_DNA_METHYLATION	-2.11968	0	0.00223004		REACTOME_ACTIVATED_PKN1_STIMULATES_TRANSCRIPTION_OF_AR_ANDROGEN_RECEPTOR_REGULATED_GENES_KLK2_AND_KLK3	-2.71149	0	0		REACTOME_CONDENSATION_OF_PROPHASE_CHROMOSOMES	-2.46984	0	0
SMIRNOV_RESPONSE_TO_IR_6HR_UP	2.24483	0	0		CONCANNON_APOPTOSIS_BY_EPOXOMICIN_UP	2.29296	0	0		GAJATE_RESPONSE_TO_TRABECTEDIN_UP	2.41255	0	0			REACTOME_TRANSLATION	-2.11082	0	0.00224775		REACTOME_ERCC6_CSB_AND_EHMT2_G9A_POSITIVELY_REGULATE_RRNA_EXPRESSION	-2.71029	0	0		REACTOME_B_WICH_COMPLEX_POSITIVELY_REGULATES_RRNA_EXPRESSION	-2.43597	0	0
WARTERS_IR_RESPONSE_5GY	2.24327	0	0		SMIRNOV_RESPONSE_TO_IR_6HR_UP	2.26224	0	0		CONCANNON_APOPTOSIS_BY_EPOXOMICIN_UP	2.38599	0	0			REACTOME_ASSEMBLY_OF_THE_ORC_COMPLEX_AT_THE_ORIGIN_OF_REPLICATION	-2.10425	0	0.00230256		REACTOME_BASE_EXCISION_REPAIR_AP_SITE_FORMATION	-2.70559	0	0		REACTOME_CHROMATIN_MODIFICATIONS_DURING_THE_MATERNAL_TO_ZYGOTIC_TRANSITION_MZT	-2.4223	0	0
NABA_ECM_GLYCOPROTEINS	2.23841	0	0		GAJATE_RESPONSE_TO_TRABECTEDIN_UP	2.2562	0	0		WARTERS_IR_RESPONSE_5GY	2.36979	0	0			KEGG_MEDICUS_REFERENCE_ELECTRON_TRANSFER_IN_COMPLEX_I	-2.10362	0	0.00211731		REACTOME_DEPOSITION_OF_NEW_CENPA_CONTAINING_NUCLEOSOMES_AT_THE_CENTROMERE	-2.67246	0	0		REACTOME_BASE_EXCISION_REPAIR_AP_SITE_FORMATION	-2.4139	0	0
ELVIDGE_HYPOXIA_BY_DMOG_UP	2.22259	0	0		REACTOME_RESPONSE_OF_EIF2AK1_HRI_TO_HEME_DEFICIENCY	2.2393	0	3.37788e-05		MACAEVA_PBMC_RESPONSE_TO_IR	2.36495	0	0			REACTOME_PRC2_METHYLATES_HISTONES_AND_DNA	-2.09016	0	0.00240879		REACTOME_B_WICH_COMPLEX_POSITIVELY_REGULATES_RRNA_EXPRESSION	-2.66457	0	0		BLANCO_MELO_COVID19_SARS_COV_2_INFECTION_A594_CELLS_DN	-2.40608	0	0
BLANCO_MELO_RESPIRATORY_SYNCYTIAL_VIRUS_INFECTION_A594_CELLS_UP	2.22203	0	0		ZHAN_MULTIPLE_MYELOMA_CD1_UP	2.20506	0	6.23306e-05		WIERENGA_STAT5A_TARGETS_GROUP2	2.35787	0	0			REACTOME_MITOCHONDRIAL_PROTEIN_IMPORT	-2.08775	0	0.0022746		REACTOME_CHROMATIN_MODIFICATIONS_DURING_THE_MATERNAL_TO_ZYGOTIC_TRANSITION_MZT	-2.64837	0	0		REACTOME_ASSEMBLY_OF_THE_ORC_COMPLEX_AT_THE_ORIGIN_OF_REPLICATION	-2.39228	0	0
BROWNE_HCMV_INFECTION_24HR_DN	2.19972	0	0		KAN_RESPONSE_TO_ARSENIC_TRIOXIDE	2.19436	0	5.78784e-05		PODAR_RESPONSE_TO_ADAPHOSTIN_UP	2.34597	0	0			WP_OXIDATIVE_PHOSPHORYLATION	-2.08761	0	0.00211213		REACTOME_RECOGNITION_AND_ASSOCIATION_OF_DNA_GLYCOSYLASE_WITH_SITE_CONTAINING_AN_AFFECTED_PURINE	-2.63264	0	0		REACTOME_BASE_EXCISION_REPAIR	-2.37164	0	0
BLANCO_MELO_BETA_INTERFERON_TREATED_BRONCHIAL_EPITHELIAL_CELLS_UP	2.19667	0	0		TIEN_INTESTINE_PROBIOTICS_24HR_DN	2.18662	0	9.43011e-05		SMIRNOV_RESPONSE_TO_IR_2HR_UP	2.33254	0	0			REACTOME_SIRT1_NEGATIVELY_REGULATES_RRNA_EXPRESSION	-2.07502	0.000575374	0.00257204		REACTOME_INHIBITION_OF_DNA_RECOMBINATION_AT_TELOMERE	-2.63224	0	0		REACTOME_FORMATION_OF_THE_BETA_CATENIN_TCF_TRANSACTIVATING_COMPLEX	-2.36384	0	1.28209e-05
BLANCO_MELO_COVID19_SARS_COV_2_POS_PATIENT_LUNG_TISSUE_UP	2.19224	0	0		CHEN_LVAD_SUPPORT_OF_FAILING_HEART_UP	2.17844	0	8.84073e-05		TIEN_INTESTINE_PROBIOTICS_24HR_DN	2.32075	0	0			REACTOME_CONDENSATION_OF_PROPHASE_CHROMOSOMES	-2.0748	0.000599161	0.00241128		REACTOME_BASE_EXCISION_REPAIR	-2.63132	0	0		REACTOME_TELOMERE_MAINTENANCE	-2.36099	0	1.20196e-05
MACAEVA_PBMC_RESPONSE_TO_IR	2.1922	0	0		BLANCO_MELO_RESPIRATORY_SYNCYTIAL_VIRUS_INFECTION_A594_CELLS_UP	2.16821	0	0.0001187		PID_P53_DOWNSTREAM_PATHWAY	2.31375	0	0			KEGG_MEDICUS_VARIANT_MUTATION_CAUSED_ABERRANT_TDP43_TO_ELECTRON_TRANSFER_IN_COMPLEX_I	-2.07265	0	0.00237834		REACTOME_NEGATIVE_EPIGENETIC_REGULATION_OF_RRNA_EXPRESSION	-2.62156	0	0		REACTOME_TRANSCRIPTIONAL_REGULATION_BY_SMALL_RNAS	-2.35979	0	2.27579e-05
FOROUTAN_PRODRANK_TGFB_EMT_UP	2.18242	0	1.2781e-05		NOJIMA_SFRP2_TARGETS_UP	2.16351	0	0.000134371		REACTOME_RESPONSE_OF_EIF2AK1_HRI_TO_HEME_DEFICIENCY	2.30442	0	0			KEGG_MEDICUS_VARIANT_MUTATION_CAUSED_ABERRANT_SNCA_TO_ELECTRON_TRANSFER_IN_COMPLEX_I	-2.0721	0	0.00227552		REACTOME_TRANSCRIPTIONAL_REGULATION_BY_SMALL_RNAS	-2.60815	0	0		REACTOME_RNA_POLYMERASE_I_PROMOTER_ESCAPE	-2.35547	0	4.3089e-05
FOROUTAN_TGFB_EMT_UP	2.17969	0	1.21083e-05		SAUL_SEN_MAYO	2.16186	0	0.000127299		BLUM_RESPONSE_TO_SALIRASIB_UP	2.297	0	0			REACTOME_ACTIVATED_PKN1_STIMULATES_TRANSCRIPTION_OF_AR_ANDROGEN_RECEPTOR_REGULATED_GENES_KLK2_AND_KLK3	-2.07093	0	0.00217667		REACTOME_RNA_POLYMERASE_I_TRANSCRIPTION	-2.60058	0	0		REACTOME_POSITIVE_EPIGENETIC_REGULATION_OF_RRNA_EXPRESSION	-2.34806	0	4.08212e-05
REACTOME_EXTRACELLULAR_MATRIX_ORGANIZATION	2.17682	0	1.15029e-05		WIERENGA_STAT5A_TARGETS_GROUP2	2.13102	0	0.000261642		BLANCO_MELO_RESPIRATORY_SYNCYTIAL_VIRUS_INFECTION_A594_CELLS_UP	2.27994	0	0			REACTOME_BASE_EXCISION_REPAIR_AP_SITE_FORMATION	-2.0628	0	0.00245349		REACTOME_MEIOTIC_RECOMBINATION	-2.57985	0	0		REACTOME_INHIBITION_OF_DNA_RECOMBINATION_AT_TELOMERE	-2.34322	0	3.87801e-05

## Sheet: C1.shKDM6A6B
Upregualted																Downregualted
C1.pLKO1 Cisplatin vs pLKO1.UT					C1.sh6A+6B vs pLKO1.UT					C1.sh6A+6B cisplatin vs pLKO1.UT						C1.pLKO1 Cisplatin vs pLKO1.UT					C1.sh6A+6B vs pLKO1.UT					C1.sh6A+6B cisplatin vs pLKO1.UT
NAME	NES	NOM p-val	FDR q-val		NAME	NES	NOM p-val	FDR q-val		NAME	NES	NOM p-val	FDR q-val			NAME	NES	NOM p-val	FDR q-val		NAME	NES	NOM p-val	FDR q-val		NAME	NES	NOM p-val	FDR q-val
MACAEVA_PBMC_RESPONSE_TO_IR	2.80791	0	0		MENSE_HYPOXIA_UP	2.21565	0	0.00192692		MACAEVA_PBMC_RESPONSE_TO_IR	2.75158	0	0			KEGG_MEDICUS_REFERENCE_TRANSLATION_INITIATION	-3.17916	0	0		NIKOLSKY_BREAST_CANCER_16P13_AMPLICON	-2.1917	0	0.00229386		GINESTIER_BREAST_CANCER_ZNF217_AMPLIFIED_DN	-2.52186	0	0
FISCHER_DIRECT_P53_TARGETS_META_ANALYSIS	2.78787	0	0		TAKEDA_TARGETS_OF_NUP98_HOXA9_FUSION_6HR_UP	2.20997	0	0.00106129		KERLEY_RESPONSE_TO_CISPLATIN_UP	2.66758	0	0			REACTOME_RESPONSE_OF_EIF2AK4_GCN2_TO_AMINO_ACID_DEFICIENCY	-3.09374	0	0		REACTOME_EUKARYOTIC_TRANSLATION_ELONGATION	-2.15531	0	0.00343892		GINESTIER_BREAST_CANCER_20Q13_AMPLIFICATION_DN	-2.30347	0	0.000412525
KERLEY_RESPONSE_TO_CISPLATIN_UP	2.64583	0	0		BERENJENO_TRANSFORMED_BY_RHOA_REVERSIBLY_DN	2.15147	0	0.00250448		FISCHER_DIRECT_P53_TARGETS_META_ANALYSIS	2.50681	0	0			KEGG_RIBOSOME	-3.072	0	0		KEGG_RIBOSOME	-2.14618	0	0.00271059		NIKOLSKY_BREAST_CANCER_16P13_AMPLICON	-2.28344	0	0.00034404
WARTERS_RESPONSE_TO_IR_SKIN	2.64049	0	0		PLASARI_TGFB1_TARGETS_10HR_DN	2.10003	0	0.00619783		WARTERS_IR_RESPONSE_5GY	2.4256	0	0			REACTOME_TRANSLATION	-3.05223	0	0		WP_CYTOPLASMIC_RIBOSOMAL_PROTEINS	-2.12181	0	0.00380572		FAELT_B_CLL_WITH_VH3_21_UP	-2.12198	0	0.00949542
WARTERS_IR_RESPONSE_5GY	2.54885	0	0		BEGUM_TARGETS_OF_PAX3_FOXO1_FUSION_UP	2.09194	0	0.00610885		SMIRNOV_RESPONSE_TO_IR_6HR_UP	2.34541	0	3.82403e-05			WP_CYTOPLASMIC_RIBOSOMAL_PROTEINS	-3.05172	0	0		MORI_LARGE_PRE_BII_LYMPHOCYTE_UP	-2.12078	0	0.00308619		MIKKELSEN_MCV6_HCP_WITH_H3K27ME3	-2.1206	0	0.0077235
SMIRNOV_RESPONSE_TO_IR_6HR_UP	2.50811	0	0		CHIANG_LIVER_CANCER_SUBCLASS_CTNNB1_UP	2.08866	0	0.00554098		CHARAFE_BREAST_CANCER_LUMINAL_VS_BASAL_DN	2.32741	0	6.35814e-05			REACTOME_EUKARYOTIC_TRANSLATION_ELONGATION	-3.04446	0	0		KEGG_MEDICUS_REFERENCE_TRANSLATION_INITIATION	-2.11758	0	0.00274663		REACTOME_REGULATION_OF_TP53_ACTIVITY_THROUGH_ACETYLATION	-2.11802	0	0.00667907
NABA_ECM_AFFILIATED	2.45072	0	0		WANG_RESPONSE_TO_BEXAROTENE_DN	2.07497	0	0.00656378		WINZEN_DEGRADED_VIA_KHSRP	2.30756	0	5.44984e-05			REACTOME_SELENOAMINO_ACID_METABOLISM	-3.02905	0	0		SOTIRIOU_BREAST_CANCER_GRADE_1_VS_3_UP	-2.09046	0	0.0046799		DEBIASI_APOPTOSIS_BY_REOVIRUS_INFECTION_DN	-2.11713	0	0.00575497
GHANDHI_DIRECT_IRRADIATION_UP	2.43106	0	0		TAKEDA_TARGETS_OF_NUP98_HOXA9_FUSION_10D_DN	2.07226	0	0.00605419		LIANG_SILENCED_BY_METHYLATION_2	2.30594	0	4.76861e-05			REACTOME_EUKARYOTIC_TRANSLATION_INITIATION	-2.98353	0	0		MORI_IMMATURE_B_LYMPHOCYTE_DN	-2.06315	0	0.0076185		JEPSEN_SMRT_TARGETS	-2.07996	0	0.010158
SCHUETZ_BREAST_CANCER_DUCTAL_INVASIVE_UP	2.42393	0	0		SCHUETZ_BREAST_CANCER_DUCTAL_INVASIVE_UP	2.06989	0	0.00568184		WARTERS_RESPONSE_TO_IR_SKIN	2.28425	0	8.59482e-05			REACTOME_REGULATION_OF_EXPRESSION_OF_SLITS_AND_ROBOS	-2.94319	0	0		REN_BOUND_BY_E2F	-2.05398	0	0.00818678		WELCSH_BRCA1_TARGETS_DN	-2.0762	0	0.00949455
BLANCO_MELO_BETA_INTERFERON_TREATED_BRONCHIAL_EPITHELIAL_CELLS_UP	2.3673	0	0		WINZEN_DEGRADED_VIA_KHSRP	2.06405	0	0.00557465		GHANDHI_DIRECT_IRRADIATION_UP	2.2826	0	7.73534e-05			REACTOME_NONSENSE_MEDIATED_DECAY_NMD	-2.93875	0	0		ISHIDA_E2F_TARGETS	-2.04975	0	0.00803611		MOREAUX_B_LYMPHOCYTE_MATURATION_BY_TACI_UP	-2.03867	0	0.016963
HUPER_BREAST_BASAL_VS_LUMINAL_UP	2.34029	0	0		FOROUTAN_TGFB_EMT_UP	2.06073	0	0.00541778		SCHUETZ_BREAST_CANCER_DUCTAL_INVASIVE_UP	2.26597	0	0.000122973			REACTOME_SRP_DEPENDENT_COTRANSLATIONAL_PROTEIN_TARGETING_TO_MEMBRANE	-2.90999	0	0		MARTENS_TRETINOIN_RESPONSE_UP	-2.04356	0	0.00819671		KEGG_BASAL_CELL_CARCINOMA	-2.03093	0	0.0175985
SMIRNOV_RESPONSE_TO_IR_2HR_UP	2.33874	0	0		LEONARD_HYPOXIA	2.03599	0	0.00850738		ELVIDGE_HYPOXIA_BY_DMOG_UP	2.26449	0	0.000112725			REACTOME_CELLULAR_RESPONSE_TO_STARVATION	-2.88077	0	0		REACTOME_RESPONSE_OF_EIF2AK4_GCN2_TO_AMINO_ACID_DEFICIENCY	-2.03896	0	0.00825928		MARTENS_TRETINOIN_RESPONSE_UP	-2.00633	0	0.024055
NABA_ECM_GLYCOPROTEINS	2.32941	0	0		ONDER_CDH1_TARGETS_2_UP	2.03432	0	0.00813454		ONDER_CDH1_TARGETS_3_DN	2.25904	0	0.000104054			REACTOME_DNA_REPLICATION_PRE_INITIATION	-2.8226	0	0		REACTOME_EUKARYOTIC_TRANSLATION_INITIATION	-2.01214	0	0.0125367		MIKKELSEN_MEF_HCP_WITH_H3K27ME3	-2.00615	0	0.0222687
NABA_CORE_MATRISOME	2.32612	0	0		BOQUEST_STEM_CELL_UP	2.02725	0	0.00873405		RUIZ_TNC_TARGETS_UP	2.23426	0	0.000193305			KEGG_MEDICUS_PATHOGEN_SARS_COV_2_NSP1_TO_TRANSLATION_INITIATION	-2.82021	0	0		KANG_CISPLATIN_RESISTANCE_UP	-1.92245	0	0.0497332		PID_HEDGEHOG_2PATHWAY	-2.00534	0	0.0209747
AZARE_NEOPLASTIC_TRANSFORMATION_BY_STAT3_UP	2.322	0	0		RIGGI_EWING_SARCOMA_PROGENITOR_DN	2.0206	0	0.0091296		KONDO_PROSTATE_CANCER_WITH_H3K27ME3	2.23367	0	0.000180418			REACTOME_INFLUENZA_INFECTION	-2.80711	0	0		BLANCO_MELO_BRONCHIAL_EPITHELIAL_CELLS_INFLUENZA_A_INFECTION_DN	-1.92237	0	0.0464584		WP_HEDGEHOG_SIGNALING_PATHWAY_WP4249	-1.9763	0.000449438	0.0297045
MIKKELSEN_MCV6_LCP_WITH_H3K4ME3	2.29906	0	0		FOROUTAN_PRODRANK_TGFB_EMT_UP	2.0174	0	0.00912364		GROSS_HIF1A_TARGETS_DN	2.232	0	0.00019358			REACTOME_RRNA_PROCESSING	-2.77516	0	0		WP_DNA_REPLICATION	-1.92113	0.00083091	0.0444421		RASHI_RESPONSE_TO_IONIZING_RADIATION_3	-1.96442	0.000443656	0.032811
JAEGER_METASTASIS_DN	2.28586	0	0		FARDIN_HYPOXIA_11	2.00455	0	0.0109112		LOPES_METHYLATED_IN_COLON_CANCER_UP	2.22711	0	0.000204864			REACTOME_SARS_COV_2_MODULATES_HOST_TRANSLATION_MACHINERY	-2.7734	0	0		BURTON_ADIPOGENESIS_PEAK_AT_24HR	-1.90313	0.000417362	0.0544111		CHARAFE_BREAST_CANCER_LUMINAL_VS_BASAL_UP	-1.9625	0	0.0317285
BLANCO_MELO_HUMAN_PARAINFLUENZA_VIRUS_3_INFECTION_A594_CELLS_UP	2.28328	0	0		MIYAGAWA_TARGETS_OF_EWSR1_ETS_FUSIONS_DN	2.00312	0	0.0106245		ODONNELL_TARGETS_OF_MYC_AND_TFRC_UP	2.21918	0	0.000236229			REACTOME_DNA_REPLICATION	-2.70543	0	0		KAMMINGA_EZH2_TARGETS	-1.86783	0.000415282	0.0828566		SCHLOSSER_SERUM_RESPONSE_UP	-1.95718	0	0.0321773
BLANCO_MELO_RESPIRATORY_SYNCYTIAL_VIRUS_INFECTION_A594_CELLS_UP	2.27825	0	0		KORKOLA_YOLK_SAC_TUMOR	1.98993	0	0.0125469		FUJII_YBX1_TARGETS_UP	2.21852	0	0.000223795			MOOTHA_VOXPHOS	-2.68216	0	0		NIKOLSKY_BREAST_CANCER_1Q21_AMPLICON	-1.86682	0.00122499	0.0796898		LAIHO_COLORECTAL_CANCER_SERRATED_DN	-1.95573	0	0.0310632
WIEDERSCHAIN_TARGETS_OF_BMI1_AND_PCGF2	2.25902	0	9.54227e-06		SALVADOR_MARTIN_PEDIATRIC_TBD_ANTI_TNF_THERAPY_NONRESPONDER_PRE_TREATMENT_UP	1.98944	0.000401284	0.0120447		WESTON_VEGFA_TARGETS_6HR	2.21621	0	0.000241927			REACTOME_SARS_COV_1_MODULATES_HOST_TRANSLATION_MACHINERY	-2.67403	0	0		MIKKELSEN_MCV6_HCP_WITH_H3K27ME3	-1.86094	0	0.0820662		WP_KLEEFSTRA_SYNDROME	-1.95298	0.00127877	0.0305731
