# Supplementary material for: Refractory testicular germ cell tumors are highly sensitive to the targeting of polycomb pathway demethylases KDM6A and KDM6B
Source: Cell Commun Signal. 2024 Oct 31;22:528. doi: 10.1186/s12964-024-01912-3 (PMC11529429; doi:10.1186/s12964-024-01912-3)
Supplement: Supplementary file 3 — Supplementary Material 3 [file 12964_2024_1912_MOESM3_ESM.xlsx]

## Sheet: Up Genes
292 elements included exclusively in "PLKTvsPLKUT":			1226 elements included exclusively in "SHUTvsPLKUT":						377 elements included exclusively in "SHTvsSHUT":						158 common elements in "PLKTvsPLKUT" and "SHTvsSHUT":							133 common elements in "PLKTvsPLKUT" and "SHUTvsPLKUT":	27 common elements in "SHUTvsPLKUT" and "SHTvsSHUT":	48 common elements in "PLKTvsPLKUT", "SHUTvsPLKUT" and "SHTvsSHUT":
MUC19			HOXA1						PADI6						LINC02086							FLG	LOC105379675	F5
LOC101929388			ZIC1						LOC101929432						HES2							TTN	ANKRD1	NAV3
WFIKKN2			CD1C						RAMP1						LOC105378644							LAMP3	MCF2	CFTR
PKNOX2			HOTAIRM1						FGFBP1						EBI3							PALMD	IFIT3	CTNNA3
LOC124900418			LOC112268114						CCL25						LAPTM5							ZFHX3	CLRN1	CSMD3
IP6K3			HHEX						BTG4						DGKA							LINC02765	TNFAIP6	BTG2
LOXL4			HOXA4						ZNF487						XKR3							LOC107986885	GPR87	TNFSF15
MIR3659HG			LRRC17						CCDC63						ABCA12							LACC1	LGI1	KITLG
LOC124901611			GBP6						UNC5B-AS1						ACTA2							LOC124901991	PDK1	TNFSF8
LOC124901311			CDH6						LOC105372962						NPPB							RYR2	ARHGAP18	MIR205HG
KCNN4			FGA						LOC107987209						TFEC							PEAR1	LYPD1	GABRE
SAMD9			SOX2-OT						LOC105375670						LOC105369933							RORB	LOC105369565	SLC6A17
OAS2			LINC01788						GJA1P1						MYBPHL							DACH1	FST	TREML1
SLC9C1			RHD						LINC02201						SPANXC							LOC124905194	RGS2	APELA
KRT17			PLAGL1						LOC102723935						EPS8L2							NRP1	SPTLC3	SOSTDC1
ITIH5			CPA6						LOC105372394						LOC105373292							LOC112268067	ANXA3	ACER2
S100A3			LOC105379134						TRIM53AP						CLCA2							LOC107985957	STAC	TRIM22
DUOX1			LINC01108						LINC01361						SPANXB1							DPEP1	SLA	ANXA1
MUC16			MED4-AS1						HEPHL1						GASK1B							RBMS3	LPAR6	GCNT4
LOC100506405			SOX21						SULT6B1						APOBEC3H							TEX14	HNMT	RIPOR2
NEAT1			MEIS2						LOC124904540						GJB4							LOC112268445	PSTPIP2	MMP2
LOC124909489			TWIST1						ATP8B4						TMEM40							RASSF10-DT	CALHM5	WFDC21P
DEPDC1-AS1			HPGD						PRAC1						NECTIN4							LOC100507053	PDE4B	PRSS23
GARIN1B			BHLHE41						ITGB2-AS1						CXCR2							UTRN	H3Y1	RNF144B
FBN2			LOC124902705						ELAVL3						MYPN							LOC105370413	AK3	FAS
PIK3R6			LOC105377548						TRIM43						FDXR							LOC105369147	GLS2	PAG1
ACE2			TM4SF18						CRTAC1						LOC124900602							ND6	AQP3	TNFRSF10C
FAT2			EMP1						KLK7						CFHR3							IGSF10		RGCC
PWAR5			HLA-DQB1						PADI1						DQX1							MIR34AHG		GRHL3
CEMIP			A2M						LINC02598						CLDN1							UCA1		LNX1
CNTN2			PCSK1						DCXR-DT						CCDC60							LOC124902137		NEDD9
LOC112268061			SPATA16						LOC105370467						CER1							CAV2		CLC
LOC107984356			DPYD						SP100						GBA3							CALD1		SYTL2
GOLGA6C			PPFIA2						LINC00551						ANK1							MYOF		CD44
LINC01132			TMBIM7P						CD3D						CDKN1A							FGF2		SYTL5
ZBTB20			PDE4DIPP4						EDN3						ALDH1L1							LOC124900605		SKAP2
XKR7			SERPINB9						MUC12-AS1						SIGLEC14							LPP		MEIS1
GNA14			FOXG1						GLIPR1L1						TP53INP1							KLHDC7A		HTRA1
HSPG2			MYL7						LOC124900713						DNAI3							NRP2		OSMR
NEB			SEMA3C						WNT10B						TRIM64							VPS13C		ANKRD20A12P
GARNL3			HMGCLL1						LOC124901136						VWCE							ADAMTS19		CPE
TEX37			LRRN3						RHCE						MYOM3							P2RY2		SLCO1B3
PWAR6			ZIC5						LOC105373367						GDF15							PARD3B		UFM1
LOC107986890			LOC105378879						RPL22P2						ELAVL2							INHBA		RGS5
LOC124902998			LNCDAT						GNGT2						ZNF488							PYROXD2		LRIG3-DT
MIR193BHG			LOC124902696						AKR1C3						LINC03099							RNR1		RGS4
STYXL2			HOXC10						LOC105377067						KDM4E							BTN3A1		RASSF9
NTRK2			LOC100130256						TRIM49C						SPATA18							S100Z		IGFBP7
WTAPP1			LINC02418						EPN3						CEACAM1							RNF43
NLRP10			LOC105374957						CELF3						BBS9							CYBB
KRT80			PTPRR						LOC100128966						COL17A1							CACNA2D1
LOC105374020			ADGRB3						SPATS1						SCNN1G							LAMA4
LOC124900543			LOC105377549						STK17A						SLC52A1							LOC105375817
LTBP2			PCDH20						TRPV2						SPATA12							PCDHGA9
EPPK1			ZIC2						TP53TG1						CEL							ADGRG1
AHNAK			IL37						S100B						MR1							SLC66A1L
LINC02334			NRXN1						CA2						TSPAN11							FEZ1
EHBP1L1			PAM						NDUFA4P1						LOC124900856							GAD1
PWARSN			LOC105377039						GDNF						ALDH1A3							DNAH8
VPS13B-DT			OR52A1						TRIM48						BNC1							RBM20
DST			TRPA1						SERTAD1						SLFN5							THSD4
GREM2			EOMES						PWWP3B						KCNJ2							IRS4
ZNF208			SCN9A						CRIP1						PPEF1							LOC107985276
COL6A3			PLPPR5						DNAJC9-AS1						PLK2							TRHDE-AS1
CELF2			SORBS2						TAF11L11						TRANK1							SULT1C4
WHRN			LOC105378858						HHAT						INKA2							DNM3
SUDS3P1			GREM1						PDLIM3						PTAFR							DYNC2H1
LOC124909402			OLIG3						TWSG1-DT						LEMD1-AS1							SLC14A2
MAST4			COL11A1						SYTL1						STING1							FOXD3
CNR1			HAS2						NTPCR						UBR5-DT							ANK2
MEGF6			TRPC4						BTK						DRAM1							IRS4-AS1
ABCA1			KHDRBS2						BTBD19						PLAT							ARSJ
CREB5			LOC124904351						SLC18A2						PKP1							VCAN
LOC105378808			SP5						GLIPR1						LOC105376239							FRAS1
SLC5A3			SOX14						MBNL2						FOSL1							MICU3
TENM4			EPHA3						GH2						TAF7L							KIAA1328
PCDH17			LOX						PPP4R3C						GAL3ST4							PLXNA2
ZMAT3			RHOBTB3						FGF1						GPRC5A							DOCK10
SLC7A14			GABRB2						SLC38A4-AS1						LINC01376							THBS1
KIAA0825			IGFBP5						KLRK1-AS1						LOC124901992							NECAB1
SESN3			ENTREP1						LIM2						KCNAB1							COL12A1
MAS1			NDST3						TAGLN3						DSC3							CACNA1C
MACC1			LOC105371070						LOC105376238						FXYD3							ALCAM
KCNB1			LOC105371069						GJB5						ANO1							LOC105373311
KCND2			LINC02587						MYL10						POU3F1							KCTD12
SYNE2			NKAIN2						FBXL21P						CDH5							IRAG2
KIAA1217			ITGA4						TRIM49						TOX2							ITPR2
SEMA3G			ODAD2						MICALL2						MAFB							CCDC141
NBPF14			MYB						LOC107986294						SMPD3							FRMD4A
SYT16			CA3						EEF1A1P4						PINCR							LY75
SUSD6			LOC105374945						ZNF627						ABI3							COL5A2
TANC1			APLN						TDRD15						LGR6							SLC1A1
COL7A1			ITIH6						RPS3A						ANXA4							GPC4
GPR137C			NTS						C1DP1						ISYNA1							PRDM1
HNRNPA1P21			GADD45G						LINC02901						LINC01867							TMEM64
PPARGC1A			HTR1B						KNG1						SV2B							ILDR2
MUC4			SPX						ZNF731P						KATNAL2							DAB1
EXPH5			LINC02195						MYH15						MDM2							NCR3LG1
BMPER			FAT3						LOC101929457						PADI3							ADGRV1
LOC124900216			MDFIC						ZNF491						TP73							LOC105378030
CLSTN2			MPPED2						PROCR						OVOL1							GLS
LOC105379163			LOC401312						LOC107984801						PPM1D							MYO6
ANKRD19P			ASXL3						XG						LOC105375162							MZT1
CPEB2			ZFHX4						ASH1L-AS1						SCN2A							FAM169A
DNAH2			RRAGD						LOC124905013						SFN							RGL1
MDGA1			GPR146						WFDC2						VIT							BDNF
ANKRD18B			FLI1						METRNL						TOB1							FREM1
FLNC			CDH10						LINC01969						CROT							KAT2B
PDE4C			PTPRB						ARMC2						CRPPA							NELL2
KCNJ3			DPY19L1P2						ADA						FAM110B							ADM
FBN1			CCBE1						RPL3L						MAPK13							KLF5
MMP14			LOC102724419						FAM124B						TRIM43B							ATP6
LOC107985972			DACH2						SBSPON						SCN4B							GOLGA8A
TMEM229B			SLC5A7						CMBL						ZNF440							ATP8
LOC124906307			VGLL3						POU2F3						SULF2							DCAF12L2
MIR222HG			TBX3						TRIM49B						CXCL14							SACS
WNT9A			PITX2						CNN1						ENC1							SOX5
RTL9			ANKS1B						DES						CEDORA							LAMA2
LIF			RNF128						LOC105376863						NLRP1							LYST
GOLGA8B			CD93						TEX11						RGS16							FAXDC2
LOC124905966			LOC128966703						PLK3						PMAIP1							SELENOP
HSPA12A			HADHAP2						CDK1						LOC124902701							NAV2
KCNQ1OT1			BANCR						CHD9NB						IL1A							TIMP3
SEZ6L			EDNRB						HMMR						CTBS							MATN3
SH3TC2			HS3ST4						ZNF876P						TAFA2							ARHGEF3
NBEAL1			LOC105370324						LOC730100						BBC3							DLG2
NEBL			CNIH3						SNHG9						CPM							ND2
LOC124901232			CD1D						LRRC37A11P						LAYN							RYR3
KCNN3			GPR83						ISG15						SIL1							CSRNP3
LOC105376993			WLS						CELF5						PLAU							CDH8
RAPH1			SIX1						GAPDHP62						ZSCAN4							LINC00632
NOTCH1			PEX5L						WNT8A						POLH							DACT1
IFI6			LINC02616						ACOX2						DDB2							PIP5K1B
ZNF596			LINC00862						ROMO1						TNFSF9
FMN1			HCAR1						NDRG2						RRM2B
TRPV4			LOC101927385						CFAP92						FOXI3
PRUNE2			DHRS2						CLEC7A						GRIP2
KLF18			SOX21-AS1						LOC101929494						ADAMTS7
TLE4			DUSP6						MRGPRF						CAV1
RAP2C-AS1			FGF10						SLC25A14						IKBIP
LOC124900458			LINC02970						SELENOM						ASTN2
SRGAP3			ELMOD1						RASL11A						RETSAT
ELK3			RUNX2						LINC01456						LRG1
PARD6G			SLC6A2						STK17B						SERPINE1
AMOTL2			CIART						BTLA						CCNA1
MXRA5			OLFML2B						DPH5-DT						SLC2A12
DSP			BHLHE40						SUGCT						TNFRSF1B
ZNF860			LMO3						BIK						SDC1
ENPEP			PDE4D						NCK1-DT						ELF3
PLEKHG1			SYNPR						RPS29						EFCAB10
GAS7			INSM1						TRIM61						SERPINB5
KANTR			MFAP5						MEIOB						AADACL3
FRK			GRIN2B						ZFAND6						CASP10
ZNF66			CST1						EEF1A1P5						RNF19B
TMEM132B			LINC02772						MYOZ1						SESN1
VPS13B			LOC124900601						AMIGO2						ZNF665
TNFSF4			LOC105371159						LGALS3						PTPRM
TENM1			PLOD2						PAGE4						GADD45A
C3			ST6GALNAC5						LOC124902876
LOC105375334			MIR100HG						SGK1
DUSP4			ERICH2-DT						TAP1
SEMA3B			HOXD9						ZNF98
MAP1B			GREB1L						PIK3IP1
MDN1			RIMS1						ZNF702P
SHE			LOC101927915						RPS27L
LOC441666			LRRC55						ADRA2B
PYGO1			NETO1						FAM229B
KIF26B			FOLH1						CD58
EPAS1			JPH1						ZNF492
LRBA			CAPN6						EGFLAM
PLD1			LEXM						IFIT1
MYLK3			LOC100506955						COMMD3
SYNE1			THSD7A						ABCC2
LAMA1			SLC22A3						ATG4A
CSPG4			CNGB3						CXCR4
FAT1			SMPX						TNFRSF10A
SLC13A5			NHLRC1						TCEAL7
MACF1			FOXC1						CRYM
ATP1A2			CHD7						SOX15
HRH2			KCNJ1						RBIS
KLRA1P			COL21A1						EPS8
SMG1P3			TNFRSF11B						ING4
SNHG31			LOC102723670						CKS2
FBXL7			TBX22						SKIC8
ZNF841			DYRK1B						COX14
HPD			LOC102724625						SHFL
GRIN2A			BICC1						C2CD6
POLR3GL			MAGI2-AS3						PHLDA2
KMT2C			LOC107986484						MED31
MALAT1			LRRK2						SLC5A5
TNS4			PRAC2						S100A14
FHDC1			REG1A						ITK
PRDM15			LINC01205						AIG1
PLEKHA6			DOCK2						ASB9
SPTSSA			PCLAF						RPS14P1
COL1A2			CYP7B1						RPL39P3
HERC1			LOC107985674						PTGES
LOC107984393			SLC9B2						BTG3
EDA2R			PAK5						LEFTY1
AFF4			UGT8						SIRT4
HYCC1			SKIDA1						ZNF600
NRK			F10						ATL1
CAMK2D			TBXT						RPS14P2
FBN3			LOC105373709						HILPDA
TNIK			HOXB3						UQCC2
SPTB			LINC01633						NEK2
PPL			RORA						S100A4
HERC2			GHET1						DHRS3
PALLD			LOC105370406						DPPA5
ZNF718			MAPK10						CAPS2
PTPN14			TAGLN						ALG1L1P
SMG1			SIGLEC6						S100A13
SYNJ2			SLC6A15						COX7B
CASC20			CTNND2						ZNF849P
TACR1			APBA1						C7orf57
C1QTNF6			FUT9						LCTL
CDC42BPG			FRZB						RPL9
MAML2			CLIC5						RASGRP3
DNAH3			PAX4						CYRIA
EPHA2			TMEM229A						IER3
DOCK4			LOC105369455						RPS7P1
ANGPTL2			COL4A6						LOC105371143
LOC122526780			TLR7						LINC01405
SLC4A7			LOC124904553						ZNF658
LINC02476			LOC105376957						RASL11B
COL1A1			APOBEC2						TRAPPC13
PALM			ST6GAL2						ZNF563
UBR4			LIN7A						RPS21
SHROOM2			LOC124901778						TEFM
DYNC1H1			PKHD1L1						NRAV
RIGI			VIM						TGFB3
TOM1L2			LOC101060632						TMEM14A
CTNND1			SLC2A1						NDUFA11
PLXNA3			SLC22A2						SPATA7
MYCBP2			TEK						CD70
MOB1B			CADPS2						BSG-AS1
LINC02726			VDR						NABP1
WIPF1			IFIT2						TRIAP1
TMEM8B			LOC124902367						YPEL5
LOC105369618			TRPM3						PARPBP
SMAD3			ARX						TYMS
DGKK			SGIP1						NUP50-DT
PRKX			LOC124900944						DPM3
SHC3			CD200R1L-AS1						NUF2
HDAC9			CLEC6A						ZNF277
NHS			LOC112267988						GPX1
ANO4			FCRL5						SUSD3
GPC6			YAF2						MOCS2-DT
COL4A5			C8orf34						PCNA
VPS13D			RBFOX1						PSMA6
STON2			ARHGAP24						LOC124905202
FRMD6			LOC124904970						ZNHIT1
DGKI			SLC39A8						CD52
CEP85L			TBX18						NDUFA4
RNR2			MLLT3						HOXB-AS1
CACNA1E			ANKRD37						SNORD80
LRP1			DISP2						GSTM3
CHST15			USP46-DT						MRPL49
BIRC6			LOC124903073						OSER1
PTGS1			HTR7						GTF2H2
PTPRG			CDKN2A						COX7A2
ZNF99			IL1R1						TMEM68
ZNF69			FGFBP2						CYGB
PRNP			MAN1A1						CRBN
ZNF654			MTUS1						S1PR3
NUAK2			ADAM9						BLOC1S1
RELL1			LOC124905175						RINL
PDGFC			UCP1						RPS18
ETNK1			CLYBL						OXSM
LOC105378061			LOC105369645						ZNF845
HELZ			SLC9A2						DMAC1
COBL			AVPR1A						STARD4
SORL1			SRD5A2						SUPT3H
MBD5			CDH7						HSD17B7
ASCC3			VAT1L						TAC3
DENND5B			LOC124903984						MRPS6
TTYH2			TRIM51						NFE2
ONECUT2			TNFRSF10D						PRRG1
IPW			LOC124902871						ARL6IP1
VWF			TNFSF11						INPP1
ZBTB38			IKZF2						ZNF124
SPTBN2			OLFML1						ABCG2
GRAMD2B			DYNC1LI2-DT						NEIL3
APAF1			TRHDE						MBOAT1
DCX			TNFRSF19						APOC1
RTL5			MCTP1						CENPK
PTPRK			ADGRF2						GTF2B
ARHGAP21			MOBP						GSTO1
PGAP1			GALNT17						PPP1R14A
NTN1			KCTD16						ZNF823
PKD1L1			OPCML						TUBA1A
ACBD7			ZNF781						CCNB1
			GUSBP5						HAUS1
			OLFML3						C8orf76
			LOC124904330						LOC102724861
			LOC100506790						LRRC8E
			TAFA4						PEX11B
			JAG1						ELOA-AS1
			NFIA						ABRAXAS1
			C1QL3						UGP2
			LOC105373426						C4orf33
			NOX4						PDCD10
			ATP10D						ITGB3BP
			TMEM171						RPS5
			SLC25A21						CTSH
			ADAMTS20						NDUFA9
			PDGFD						NFU1
			CCNG2						NUP62CL
			LOC107984537						TFPI
			ANOS1						TPT1
			LOC124907740						ZNF519
			SP8						BCDIN3D
			GVINP1						MCRIP2
			VIPR1						GMNN
			FBXL19-AS1						USP15
			SPTSSB						SMIM3
			PTGER3						KLK6
			PABPC5						ZNF669
			HOXA10						APOBEC3G
			PDGFRB						TRMT10C
			LOC105371637						GJA5
			GPR158						C9orf85
			LOC105378789						ATG12
			LOC105376600						TMEM37
			LOC107987280						DDIAS
			RND3						CENPQ
			EYA1						CP
			RASSF10						CDA
			MAOB						IER5
			NLGN4X						NPTX2
			RNF112						PHPT1
			LOC107985911						ZNF593
			DLC1						RPS7
			RAB20						RPL27A
			SLC7A7						MRPL32
			FRMD3						PEX2
			FUT11						IFI16
			RUNX1						MAD2L1
			LOC105370777						MSMO1
			TOB2P1						SAT1
			CYP2J2						KLK8
			MFF-DT						SUCLG1
			CHIC1						HIGD1A
			SLC25A30						DPYSL4
			LOC101928563						NANOGP1
			IL13RA1						NUP42
			IL13RA2						SNRPG
			CYYR1						PHYH
			ITPKB						CAT
			PHACTR2						DNAJB9
			LINC02700						CABYR
			ANKRD18A						CAVIN3
			LOC107986293						TMSB10
			LOC124903015						ZRANB2
			GNG11						DMTF1-AS1
			PROK2						PEX3
			LOC124901089						CCDC190
			AGMO						TDRD7
			CHSY3						MRPL13
			FKBP14						CKS1B
			CES1						TMEM50B
			CTNNA2						TFB2M
			DNAH9						CRIPT
			LINC01101						DLGAP1-AS2
			TNS2						CD59
			FNDC3A						SMIM14
			ALOX12B						ANKRD46
			LOC105374646						ORC4
			LOC124902477						CGRRF1
			PUS10						MRPS15
			MYL9						LOC124903863
			VIL1						GALE
			ACTC1						GAMT
			GPRIN3						MRPS12
			TRPC6						RP2
			LOC107984449						NXT1
			SLC35D2						HOXB1
			ADAMTS18
			HOXA7
			KLF7
			CCN2
			OPN3
			HOXB13
			PPP3CA
			TRIM54
			INSYN2B
			WNT16
			PPP1R17
			CXXC4
			AHR
			USP3
			CXCL5
			ZNF365
			DIRC3
			LRCH1
			POSTN
			CRIM1
			LINC02972
			SCAMP1-AS1
			LINC00858
			MACROD2
			CNNM1
			TPTE
			HPAT5
			ST3GAL1
			SSPN
			ART3
			SAP30-DT
			DCHS2
			MMP16
			CHMP4C
			PLPPR4
			LAMTOR5-AS1
			FRY
			PFKFB3
			SLC24A3
			LOC105373436
			PARVB
			GLRB
			SLCO4C1
			CHN2
			DUX4L50
			NAGS
			RNF150
			MED10
			EPM2A
			RTL4
			LHX4
			RGS7
			MPZL2
			CASC9
			PTN
			SOD3
			CCDC181
			ZNF280A
			GLRX2
			ASAH2
			CAPN1-AS1
			SNTB1
			OAF
			DTNA
			SLC1A2
			CRTAM
			NAIP
			CLEC4D
			NBPF8
			EGLN1
			DNAJC12
			RMST
			ANOS2P
			CFL2
			RCAN2
			SLC25A5P5
			LOC112268038
			RNF217
			ZCCHC12
			STAMBPL1
			LOC105376810
			LOC107984974
			DMD
			CNKSR2
			KCNJ5-AS1
			PRLR
			LRAT
			EXOC6
			NAP1L4P1
			CHMP1B2P
			LOC124905316
			VMAC
			NEK5
			SPOCK1
			C16orf89
			AMOT
			PPP1R2P10
			ASAH2B
			LOC105369783
			MED14OS
			CPXM2
			PRKAA2
			FBXL3
			RASGRF2
			BTBD6P1
			SLIT2
			DCDC2
			SEMA3D
			COL18A1
			LINC00693
			ZNF663P
			MXI1
			PDCD6IP-DT
			HAND1
			DOCK8
			SHANK2
			NAALAD2
			INPP4B
			HSF5
			FAM174A
			LINC02341
			RPL7AP19
			CA8
			MSTO1
			GAB2
			TNIP1
			PIPOX
			C14orf39
			PREX2
			ZFP42
			SRPX
			PTPRO
			HBEGF
			CADM1
			CHKA
			EPDR1
			MYOCD
			LINC00458
			MIR3171HG
			PPP1R3B
			TGFBI
			TEF
			PON2
			LOC124905241
			POLR3G
			NRCAM
			REEP3
			AJUBA
			SIRPA
			ESRRG
			NELL1
			EXOC3-AS1
			TCAF1P1
			IMMP2L
			SHROOM3
			TBX5
			FGF12
			TRAM1L1
			LINC00707
			LINC01748
			DYNLT3
			NBEA
			ELOVL7
			LOC124903238
			SMG9
			CEP126
			SLC40A1
			NUDT15
			DAB2
			GBE1
			FGFBP3
			FUCA2
			ALX1
			NRG3
			LOC105377101
			CNTN1
			SMIM10L2A
			PCDH12
			TMEM74
			SLC2A1-DT
			MAF
			RPL13P5
			SLITRK2
			CDH26
			SLC35G1
			APLNR
			DLEU2
			LOC124903928
			TMEFF2
			MIAT
			ERVH48-1
			ZDHHC2
			FLT1
			ADAMTS1
			SLC46A3
			MSRB3
			KRBA2
			LOC105372064
			LOC124904428
			LOC124900513
			NXPH2
			H2AC6
			LOC105378927
			TOX3
			CHST3
			GALNT14
			ABCA5
			CDS1
			RUNX1T1
			WIPI1
			PM20D2
			PPP1R26-AS1
			H3C6
			CES3
			LOC105375816
			ZMAT4
			GRIA3
			LOC105374809
			MGAT4C
			ITPR1
			LIPA
			LIX1L
			PCDHA5
			GABRR1
			KPNA5
			RAB32
			LINC00428
			COMMD8
			POF1B
			CPEB3
			SLC51A
			INHBE
			DYNC1I1
			THY1
			AURKAP1
			PTGS2
			TENT5C
			UHMK1
			CRISPLD1
			LNPK
			FLJ37201
			LOC124900670
			ABCB1
			SHISA3
			FAM20A
			LOC105379133
			SOCS3
			POGLUT3
			MFSD6
			LOC124900659
			TRDN
			RAB30
			CRIM1-DT
			MCTP2
			TLCD3A
			UNC5D
			LOC124903143
			SERGEF
			LOC101929309
			CMYA5
			TVP23B
			SLC39A6
			SIX4
			LPAR3
			FAM13B
			MGC12916
			NPNT
			LOC124901892
			LOC105274304
			ZXDB
			SLC30A8
			MYRIP
			WNT5A
			LOC107984398
			CTSZ
			ACBD5
			LOC728715
			LOC124906264
			SLC8A1
			LOC124903846
			RFK
			MEX3A
			ST7
			SLC9A7P1
			LOC124903029
			GJB7
			USP46
			LOC124903310
			SEMA4A
			LOC283299
			PDZD2
			TMEM178A
			ARID5B
			PDCD6P1
			GAP43
			PRR15
			PRTG
			FKBP10
			MANEA
			CPEB1
			SHLD3
			TMCC1
			LOC105370109
			LHFPL6
			LOC124902966
			LOC124902794
			C2orf80
			CEMIP2
			LOC102724517
			MAMDC2
			LOC101060324
			ABITRAM
			TRIM52
			ITGA2
			PTPN3
			ACTG2
			C1orf226
			PAQR3
			CD83
			ECSCR
			CYTB
			LINC00836
			BCAT1
			HSPA4L
			LOC124902652
			ENTPD1
			FAM3C
			WSCD1
			RASSF1
			BTN2A2
			BCAR3
			TBCEL
			LOC105372529
			SETD7
			ATOH1
			TNFRSF8
			LINC02609
			DCLK3
			FAM91A1
			LINC00839
			COX1
			SEMA3A
			TBX5-AS1
			CHAC1
			GABRA3
			LINC03061
			CHODL
			VSIG1
			TEC
			KLF12
			JARID2
			TMEM45A
			TNNT2
			HOXA13
			PROS1
			LOC124904707
			LOC105374542
			KLHL2
			TNFRSF10B
			CCNE2
			ATXN7L1
			PDE3B
			PTCHD1
			FCHO2
			JAKMIP2
			SNX16
			ROR1
			CDH2
			ZNF696
			LINC00470
			LIPG
			SNCAIP
			CYBRD1
			LNCOG
			SNHG3
			ATP6AP1-DT
			SLC35B2
			LMO7
			NPHP4
			LOC399975
			GALNT3
			L3HYPDH
			TSHZ3
			SNHG32
			ANKS3
			APH1B
			NEXN
			MYO3B
			NBPF20
			POPDC3
			LGALS3BP
			COX3
			PPFIBP2
			RABGAP1L
			BMPR1B
			RAB42
			SLC48A1
			AGMAT
			ANKRD6
			LOC124902286
			ZNF280B
			SHISA9
			XDH
			DOCK9
			PCED1A
			FRA10AC1
			DDIT4
			SIM1
			ARHGEF2
			SDC2
			LOC107984867
			LGR4
			PRKAR2B
			TBC1D30
			DDAH1
			CFP
			GNG12
			GRAMD1B
			CILK1
			TRERF1
			MTHFD2L
			TRPM7
			HEY2-AS1
			NTN4
			SATB1
			PEG13
			CNKSR3
			PTPN21
			NOS1AP
			KBTBD6
			CHCHD10
			MANSC1
			SEMA6A
			AKAP11
			DNAH11
			MAGI2
			CDK14
			SNHG29
			RAB12
			COX20
			RNH1
			RNF182
			TSPAN5
			FBLN5
			ACSL4
			DSTNP2
			RAB25
			HLA-DOA
			LOC105369617
			SMIM10
			CAST
			PCDHA4
			KMT2E
			MRAP2
			FJX1
			TIPARP
			ZFAS1
			TENM3-AS1
			VWA8
			TMTC1
			RPS6KA5
			NBPF9
			DUBR
			VLDLR
			STK40
			HECTD2
			LOC105370841
			COX2
			LAMC1
			TMEM25
			FZD4
			RAB40B
			ND5
			IQSEC2
			COL6A2
			B3GALT1
			ADORA2B
			EPB41L4A-AS1
			C2orf15
			TTC9
			TCN2
			CST3
			PDE4DIP
			ND4
			RIT1
			ENPP4
			ZNF385A
			ERICH5
			ZNG1B
			HNF4G
			FRG1GP
			AP1S3
			CDO1
			RBM11
			LINC00937
			LPAR4
			CRYBB2P1
			PLPPR1
			CASP7
			TRPC5
			CDHR1
			BEX5
			BCL2L14
			SLC35E3
			TGFBR3
			FOXP4
			ART5
			P2RY1
			FRG1CP
			PPIC
			TTLL7
			ANXA2
			ZNF648
			PHLPP2
			CCL2
			SEC24D
			LMBRD1
			PPFIA4
			EEA1
			LINC02570
			CLIC2
			SPAG1
			LOC105369767
			TSPAN12
			FAM241A
			TENM3
			CAPN13
			EHD3
			PRR5L
			SULT1C2
			LOC101927668
			NMNAT3
			CPNE8
			ZBED6
			ZC3H12B
			PTPRU
			FRG1FP
			KDR
			FITM2
			LOC105371954
			EFCAB14
			LOC389834
			FAM217B
			CRYBG3
			LOC102723568
			STC2
			SLC25A38
			RGMA
			ZNF790-AS1
			CHN1
			LINC-ROR
			LOC102724813
			CNTNAP5
			COL27A1
			ZNG1A
			RAB38
			TET2
			CAMKMT
			CCN3
			ZXDA
			LINC00491
			COL4A2
			OXR1
			BMAL2
			MBNL3
			NAPEPLD
			PCDH10
			DDIT4L
			SRSF3P1
			RGS3
			HS6ST2
			NAP1L3
			SSTR1
			CLN5
			GTF2F2
			FIGN
			CDKN2AIP
			SLAIN1
			DTWD2
			MPP1
			GXYLT1
			ITLN2
			MLKL
			FMOD
			NCR1
			MYL6B
			LOC102723546
			SVIP
			AP1S2
			LSS
			DELEC1
			PARM1
			BRINP1
			SCCPDH
			FOXD3-AS1
			PRDM4
			NRN1
			GPAM
			PCDHA11
			MAP3K4-AS1
			LOC105369919
			RP9
			TMC5
			TMEM123
			LRRN1
			AKAP5
			TMEM101
			MYH2
			DCBLD1
			ZC3HAV1L
			TSPAN7
			TOX
			HPSE
			SLC35A3
			ZNF33B
			JADE1
			VEGFA
			GABRQ
			SLC25A3P1
			MED12
			RAP2C
			ABCA11P
			FAM83B
			PCDHGB7
			B3GALNT1
			CREBZF
			NLGN1
			SH3D21
			ETS1
			FAM171B
			ACSL6
			SLC38A1
			PRICKLE1
			IGFBPL1
			PVT1
			WSB1
			ZNF532
			ACSS3
			BCAT2
			DPP4
			DNAAF11
			IRX2
			TPRG1L
			MSANTD4
			MSC
			PPCDC
			LINC02624
			GRAP
			GGCT
			SERPINE2
			PCDHGA8
			VPS50
			LOC105371077
			LINC00680
			MAP4K3-DT
			RNF125
			LOC124903577
			IQCC
			SPOP
			NDFIP1
			LINC02884
			PLSCR4
			PCDHB11
			ZNF470
			UPF3B
			KANSL1L
			EIF5A2
			PLSCR1
			CREBRF
			PGM2
			SOX11
			LIMCH1
			RAG1
			CCDC24
			ZNF783
			GUCY1B1
			ZNF546
			TACSTD2
			KBTBD3
			TMEM126B
			ZNF431
			LINC01612
			MITF
			RAI14
			HECW2
			ASPH
			RCN3
			PTPN6
			CASD1
			GULP1
			GVQW3
			CDK10
			AK9
			RAB24
			TAF1D
			EPHA4
			MACROH2A1
			SLC16A12
			SASH1
			UBE2Q2
			MAP4K5
			IFT46
			BMP2K
			TACC1
			PCCA-DT
			CARNMT1
			DIPK2A
			IPO7
			C5orf15
			LOC124904708
			IGFBP2
			NAB1
			FAM162B
			H19
			OMA1
			DEAF1
			SC5D
			SLC7A11
			KLHL29
			FEM1C
			TMEM30A
			ZNF436
			TBC1D8B
			NIFK-AS1
			HERC3
			INSIG2
			LOC124906262
			RO60
			BMT2
			FRG1JP
			LOC124902766
			UBE2J1
			PPM1L
			SERPINI1
			ND1
			HLA-DPA1
			PDCD4
			XYLT1
			LRRC8D
			ENPP2
			FAM111A
			UNK
			LOC124904198
			NEK7
			ASAH1
			RNFT1
			LOC729291
			GAS2L3
			HMGN5
			ZFYVE16
			LOC408186
			GLT8D2
			OTX2
			VAMP3
			NAP1L6P
			ECI2
			NRG1
			CKAP2
			LIMA1
			MAGEC1
			TCF7L2
			SLC41A2
			ANKZF1
			KBTBD8
			TMEM150C
			TPP1
			ACP1
			GPR143
			TRIM68
			BORCS7
			LOC124900476
			SNAPC5
			GABRG1
			DNAJB14
			ZFYVE19
			ZNF513
			SERPINB1
			PIBF1
			MIA3
			ND4L
			GLI3
			TCP11L1
			KLHL4
			ZNF18
			MFSD9
			DENND4A
			SLCO3A1
			NDFIP2
			ERGIC2
			PRKCB
			ESD
			LRRC58
			MVK
			SELENBP1
			LGALSL
			SBF2
			ERICH2
			MRPS31P5
			MTLN
			CPLANE1
			PKP2
			LIG4
			ENDOD1
			SGTB
			MIPOL1
			AR
			ARMCX3
			DDX55P1
			SPRYD7
			ESPN
			TRIQK
			ARHGEF6
			DICER1
			P4HA1
			CUL7
			UBE2B
			TLR4
			MME
			F3
			SEC23A
			TMEM9B
			MPP2
			SETD4
			CRY2
			TSPAN13
			TMEM144
			PRKAA1
			CAMK4
			SYDE2
			GABRA5
			PIEZO2
			C1S
			ULBP3
			HIPK1
			EEF2KMT
			HIPK3
			ZNF37A
			LOC105378456
			MFSD8
			BNIP3
			CA14
			SNX19
			UBA6-DT
			PBXIP1
			SLC35F1
			EMB
			TXNL4B
			PCGF5
			IL23A

## Sheet: Down Genes
90 elements included exclusively in "PLKTvsPLKUT":					1271 elements included exclusively in "SHUTvsPLKUT":						500 elements included exclusively in "SHTvsSHUT":					24 common elements in "PLKTvsPLKUT" and "SHTvsSHUT":						15 common elements in "PLKTvsPLKUT" and "SHUTvsPLKUT":						29 common elements in "SHUTvsPLKUT" and "SHTvsSHUT":							4 common elements in "PLKTvsPLKUT", "SHUTvsPLKUT" and "SHTvsSHUT":
H1-2					KDM6A						SLC38A1					H1-0						ASS1						UHRF1							PCK2
H2BC12					CDCA7						LOC105375655					ANP32B						WDR76						HSPA1A							ANP32A
PSAT1					PXDN						LARP1					CARS1						SERTAD3						EPHB2							PKDCC
SHMT2					ANKRD46						SLC7A1					PRICKLE1						GLI1						CELSR1							E2F2
ZCCHC12					COL26A1						HERC2					MAZ						GEMIN7						KIF1A
H1-10					CDC42						ARID1A					PYCR1						PAQR4						RIMS3
TIMM44					ZNF652						LOC105369611					SAMD1						LOC112268170						GSE1
CENPV					CALM3						CREBBP					INHBE						LOC101927919						CELSR3
EIF4EBP1					NLRP7						ACVR2B					HAS2						ATP2A1-AS1						SLC1A4
ELP5					NEFH						ABHD12B					FGF19						CDKN2D						ZNF768
PPP4C					RAB5A						AARS1					SOX12						LRRC10B						KIF21B
USF2					ZNF492						HNRNPU					ALDH1L2						EEF1AKMT1						MUC4
TMEM106C					UGP2						PCDH19					CEBPB						RPS7P1						IL21R
MACROH2A1					TMEM167A						SMARCA4					ATF5						LHPP						AHNAK
TMEM216					DNMT3B						RNF213					SUSD5						MFSD3						MUC16
TRIB3					DPPA3						KMT2D					HRK												ZNF775
MCRIP1					GSR						AGO2					CHAC1												MMP25
ANAPC15					FERMT2						SRCAP					MIF4GD												CDH4
SSNA1					ODC1						CHD4					ULBP1												GNAZ
CBX8					CDCA8						MYH10					PTPN18												ADCY7
SOCS2					SCRN1						DYNC1H1					CEBPB-AS1												BSN
ALKBH2					MSH6						RRBP1					SLC43A1												ACAN
HSPBP1					TIMP4						SAFB					ADRA2C												STAC2
HDDC3					NMNAT2						SPEN					LRRC4												ADGRG5
LOC124901321					CRISPLD2						TRIM71																	ANKRD9
USP3					RHNO1						SUPT6H																	SRCIN1
PEMT					CLCN5						PRRC2C																	CACNG8
OC90					R3HDM1						EP300																	HIVEP3
TRMO					SLC23A2						HCFC1																	FCGBP
NR2C2AP					NGFR						CBL
TEX19					MYBL2						LINC03061
EIF5AL1					PTP4A2						TNRC6C
KCNN2					LGALS1						MYO10
H2BC11					NLRP2						BPTF
AIP					HPDL						HUWE1
PCGF1					SRXN1						ACIN1
C1orf35					CMKLR1						ANKRD11
H2AC6					KDM6B						CEP250
SIVA1					TFPI						TNKS1BP1
BEX5					IL17RD						MACF1
RPL10P16					FAM20B						IGF2R
H4C3					CBX5						WNK1
LOC124904632					CCDC80						CHD2
ALX1					PCNA						PCNT
RAB30-DT					UBA6						SLC7A11
SNHG11					DSN1						EP400
ACTL8					AXL						MKI67
SMCO4					HNRNPD						PRRC2A
RING1					LHFPL4						NUMA1
KRTCAP3					PRPF38A						PRRC2B
TMEM150A					PIGX						AP3D1
ASB13					BST2						MDC1
LOC122526782					WWC2						LMNB2
MAN1B1-DT					CBFA2T2						LOC124904544
KCTD21					ZNF627						KIF1C
VSIR					NFE2L3						SALL1
SMPD2					NPTXR						KMT2A
RIBC2					SPIRE1						LRRK1
CYB561D2					FGFR3						NES
CCDC107					AP2M1						HIPK2
LIMD1-AS1					GDE1						GIGYF2
EIF4A1P10					ZNF98						POGZ
TRR-TCG4-1					MAPK6						SURF6
THTPA					IRF2BPL						BAZ2A
UBE2FP1					PEG3						GRIPAP1
CADM4					SEPTIN6						MPRIP
KCNA5					MTMR9						HNRNPUL1
IGFLR1					MARCKS						NR6A1
SNX22					LINC00698						RERE
USE1					ZNF727						SLC1A5
DMRTB1					STAT3						LRP1
CDC42EP1					CGGBP1						SLC7A5
GLUD2					SF3B3						HNRNPUL2
LOC124904782					GTF3C6						SH2B3
ZNF426-DT					CCND2						PRKDC
ZNHIT2					EIF4EBP2						GOLGA3
LOC124903357					NPTX2						SART1
ERMAP					KIF3B						USF3
PCSK1N					CTSF						BRD4
CCL26					INA						MDN1
RASSF4					S1PR3						NDST1
ANXA2R-OT1					ABCG2						GATAD2B
GDPD2					PKD2						MYH9
GUCY1B1					PTCH1						SPTAN1
RMST					DDX49						BCOR
ASNSP1					CBFB						HERC1
PCLAF					SLC5A5						NACC1
LOC124902696					CDK2AP1						UBTF
NTRK3					TRANK1						GOLGA2
YDJC					IL1RAP						SRRM2
					DAG1						GIGYF1
					MANF						RREB1
					HOXB1						UBR4
					CDV3						ASH1L
					SLC66A3						SETD1B
					USP38						GOLGB1
					PRR11						STC2
					CABYR						KRI1
					RUVBL1						TRRAP
					CAPZB						CHD3
					SUDS3						HDGF
					MLLT11						NCOR2
					FTH1						TLN1
					SMAD2						PRPF6
					SHFL						ZZEF1
					ANXA6						ABL2
					MAP1A						GPT2
					MIB1						ZNF592
					GREB1						BLTP3A
					SMG1						CAD
					SOGA1						VANGL2
					RAC1						NHSL1
					MYO18A						USP24
					MICOS10						SAFB2
					IQSEC1						ZMIZ1
					RNPS1						KAT6B
					LOC105375065						MBD6
					CAMKV						DST
					DPYSL3						FZD7
					RAD21						SYNE2
					OLFM2						CGN
					DUSP5						NFAT5
					LASP1NB						CDK16
					NUP210						SOCS7
					PITPNA						DDX46
					ADSS2						ATXN2L
					TLE5						PRR12
					RPS14						HIP1
					MSL1						ADGRL1
					CDC25A						TTN
					SERINC1						BRPF3
					FGF4						LCOR
					LOC105371143						ARHGAP35
					TMEM200B						KMT2E
					DUSP16						CELSR2
					STARD4						SAMD4B
					ITPK1						ADCY1
					BCL9						COL4A2
					SOAT1						BEND3
					TMEM87A						TBL1X
					CLDN6						PIK3C2B
					FAM168B						STK40
					NCAPG						IRS1
					LITAF						TMEM88B
					MDK						TCF7L1
					PCDH1						MTMR4
					STAT6						INO80
					SEC63						KLHL42
					KCNK12						WWP2
					PPP1R1A						PRTG
					MAGEB2						NUDT16
					AKAP1						ANKRD52
					DLG3						MLLT6
					TRIM25						MSL2
					WDCP						CHD7
					GAS7						ZNF142
					CCSAP						DENND4B
					UNC5B						XYLT1
					LOC105375785						IGSF9B
					VAMP1						AKAP13
					USP11						PLAGL2
					LARP4B						ARMCX4
					AKIRIN1						KIF3C
					DBNDD1						TTC28
					WWC3						NHSL2
					DUT						AKNA
					TP53I11						NIN
					CRLF1						MLXIP
					MARK3						ZFP62
					LINC01356						CDK11B
					OLFM1						GLI2
					JAM3						KIAA1549
					TCF3						TET3
					DYNLRB1						RPS6KA2
					USP44						KIF5A
					MYCT1						PLEC
					UNC13A						NIBAN1
					PDS5A						ELK4
					CCDC85C						FBXL19
					EIF4E2						SZT2
					GALE						MEGF8
					HSPA1B						TULP4
					CHST2						MAFG
					ANKRD33B						POM121C
					ADCYAP1R1						ATN1
					RMI1						FOXK1
					PCGF3						KLC2
					TGM2						PHLPP2
					ALPL						ZBED3
					HSPB1						OTUD3
					RABL6						KMT2C
					SCAMP5						BAHD1
					SOX15						POM121
					TOB2						STOX2
					DPPA2						ARHGAP1
					DNMT3L						CNNM3
					TUBB4A						SLX4
					MCM5						HIRIP3
					SEMA4C						WWC1
					DOCK6						HEG1
					NACC2						INO80D
					KLK6						ZHX3
					ST8SIA3						VEGFA
					PXN						PLBD2
					FBLN1						C22orf46P
					ARL4D						CAMTA2
					ARHGAP4						FOXRED2
					SLBP						CCDC88C
					SHISA5						GPRASP1
					PEX19						DDX51
					RAD51						LINC00674
					MYL12A						USB1
					SIRT1						ZNF37A
					S100A14						GPR27
					TCF7						HMGA2
					ABCA1						DOT1L
					E2F8						ZFTA
					MLH1						KLHL36
					GPCPD1						APOB
					VENTX						KMT2B
					PIM1						MBD3
					HDAC5						MTHFR
					SYT13						CCDC120
					GINS2						AKT1S1
					AHNAK2						DUSP7
					RXRA						CEP164
					MAP3K7						NAV1
					RFT1						OBSCN
					GAL						SYN3
					WDR5						MSI1
					DCTPP1						FYCO1
					SYT2						CIZ1
					PIM3						PPP1R9A
					ADGRE1						SP2
					DENND11						LINC00205
					MYO9B						RUBCN
					NPC1						SIPA1L3
					FH						AR
					DEPTOR						ZNF629
					IGSF3						GNAO1
					PPP1R1B						GDF7
					FURIN						ZFHX2
					NOTCH3						KIF26A
					RPS6KA3						C1orf226
					INTS8						NEB
					ME2						ATG9A
					COL7A1						SLC6A9
					CERS4						ADM2
					HORMAD1						ZIC5
					TACR1						MGAT4B
					ABL1						REXO1
					SEMA6B						ZNF275
					MEFV						LOC119746555
					HPS3						CTDSP1
					LOC441666						FRG1BP
					PCTP						PCNX3
					DCLK1						SOX11
					CDT1						RRAGD
					CARHSP1						ZNF696
					ASRGL1						NFIC
					ENO2						CBLN1
					SLX4IP						FBRS
					BEX4						CAPN15
					CNNM4						ZNF618
					PPM1N						PCSK7
					UBR7						BICRAL
					ZFP90						LINC00707
					RASSF3						SYNGAP1
					BRDT						MEX3D
					CADPS						MEX3A
					KCTD15						NOL4L
					POGLUT1						GLI3
					LETM1						TECPR1
					KCNA2						ZNF514
					NFATC2IP						HIVEP1
					KREMEN2						ZNF316
					TOX2						PCLO
					LOC105379549						TRIM41
					STEAP3						NAT8L
					DYRK3						FBXL14
					ETV4						GRM4
					YBX2						NFIA
					ITGA9						MAGEL2
					ARHGAP17						WSCD1
					PTGIS						PPP1R9B
					RFC2						DDR2
					WWP1						BACH2
					CLDND1						COL11A1
					NR4A1						MED12
					UTF1						CRACD
					CKB						PLEKHA7
					PALM3						ARHGAP32
					DYNLT1						SYNM
					ZNF534						ZSWIM9
					SYNE4						PREX1
					LOC107984525						IRS2
					PRIM1						SHANK2
					WNT3						P2RY1
					CDCA4						KSR2
					KCNB1						ZMYND11
					PRODH						ADGRA2
					CEP43						USH2A
					IQCB1						RFX1
					GET3						TNK2
					TEX2						NKD1
					PCDHB16						FRAS1
					ZNF844						JDP2
					APOC1						ITPR1
					ASB9						LOC646762
					RFC4						LOC124903348
					ENTPD7						HDAC4
					CRMP1						IFT140
					SH3PXD2A						TRPC5
					ZNF28						LINC02972
					DLGAP3						CCDC136
					ACOT7						SDK2
					UPP1						LRRC37A4P
					RERGL						TMCC2
					COTL1						ZBTB12
					ARFGAP1						HMGN5
					DPF1						EVC
					PTMS						JAKMIP2
					RIN1						AJUBA
					NSG1						CALML4
					EDEM3						CNTNAP1
					CABLES2						FAM131B
					FBXO17						RBFOX3
					PADI2						SEMA6C
					E2F1						ZNF783
					NR2F6						ZNF777
					MELTF						MNT
					ELAVL3						LOC100419928
					HOMER2						ARPIN
					GPAT3						LOC122526780
					SH3GL1						FNDC1
					NFATC1						CROCC
					ZNF878						ZNF37BP
					KCNN1						PCDHGB6
					NOPCHAP1						KLHL2
					FGF1						RNF144A
					NEFL						RSKR
					FOXH1						SCN5A
					ARG2						LY6S
					CA4						LOC105375222
					SLC45A4						TRABD2B
					DPYSL5						TMEM121B
					TNNT1						PRLR
					ZNF598						LOC112268067
					PLIN3						C13orf42
					TRNP1						NPIPB3
					CALCRL-AS1						DDX55P1
					SBK1						RFXAP
					IL32						PKD1
					MYCL						SPRYD3
					DSCAM						FBXW4
					PARP14						PCDHGA11
					A4GALT						SRSF11P1
					PDK2						NOL3
					EPM2AIP1						ASAP2
					TNRC18						EPM2A
					EGLN3						NOS1AP
					CYB561						ENTREP3
					CD248						NBEA
					ATP2A3						RAB24
					RMI2						LINC01000
					NEK2						PRR14
					HSPA2						SCN4A
					CCR3						KRT8P12
					RFC3						PCDHGA9
					MAEL						LOC124900289
					C1orf94						MAGEC1
					UBE2S						KCNQ1OT1
					RBM38						BCAN
					SLC29A1						ONECUT1
					CDK18						GRIN2B
					DIRAS1						NALF2
					ITPR3						PIEZO2
					TANC2						PHYKPL
					MED12L						PCDHGA6
					TMCC3						FMN2
					LOC124903673						ZNF516
					DAZAP2						TRIM58
					ATP8B3						COL2A1
					KCND1						NKX6-1
					TRIM65						SLC48A1
					NIPA1						TMPPE
					TMPRSS2						BHLHE41
					ATXN7						YJEFN3
					PXMP2						PNMA5
					STXBP1						TLCD2
					CDA						RHBDL3
					SLC44A2						MYRIP
					MFAP3L						LOC124904786
					EVPL						LANCL3
					QSOX2						PTCHD1
					TJP3						CDR2L
					GAS2L1						FAM86DP
					ABR						CDK5R1
					GRB7						COLGALT2
					IFT81						LOC107985544
					TK1						BCL2
					CDIP1						CFAP298-TCP10L
					ZNF849P						ASPRV1
					TXNDC17						SETP8
					SPESP1						LOC124902796
					LINC00664						KCNA3
					SREBF1						ADCY6
					WNK2						B4GALNT1
					ARL10						LOC105375957
					EHBP1L1						ST6GAL2
					SLC16A9						TMEM178A
					FGD5						LOC124904707
					TUSC2						PCDH10
					TAF12						SLC8A2
					HESX1						ZSCAN22
					HMCES						INPP5E
					FNDC10						LINC00997
					MMRN2						FRY
					CENPA						NBPF19
					TTC5						PABPC3
					CORO2B						IMPDH1P5
					C12orf57						ZSWIM5
					ABHD17C						PCDHGA1
					ZKSCAN1						PCDHGB7
					TDRD1						TTLL11
					NYNRIN						NEXMIF
					ABHD6						GTF2IP23
					PIWIL3						TTC9
					TMSB15A						OR52A1
					PIANP						MIAT
					KIRREL2						RNF180
					UQCC6						TBC1D30
					KLRG2						LOC105372141
					PKMYT1						EEPD1
					TRPV2						FMNL1
					ZNF702P						LOC124900165
					L1CAM						KCNC3
					PTP4A3						NXPH4
					C19orf85						LOC100507634
					DLG4						UTS2R
					DYNC2I2						HERC2P3
					ADCY3						ZDHHC11
					GIT1						NBPF20
					WDR4						LOC107985647
					EEIG1						GLIPR1-AS1
					GCNA						LIX1L
					BISPR						LOC107985812
					CPNE2						VGLL3
					GAREM2						HLA-DPA1
					S100A4						RHOBTB3
					NINL						LOC105370310
					MOCS2-DT						THBS2
					TLE2						WDR81
					MANEAL						ASTN1
					FAM124B						DOK3
					NR5A1						GVINP1
					HELZ2						LOC124902234
					LHX6						LHX1-DT
					ZNF606						KLF9
					MMP9						DMPK
					ATP6V1C2						ZNF213
					TMCO3						LOC124901066
					MEIOB						PNMA8B
					DNAJA4						GABRG1
					ADGRE5						MGC12916
					PTPRN						PHF21B
					PLXNC1						MYH3
					CTTNBP2						MGLL
					POLD1						GLB1L3
					RAB3D						PROB1
					LAMA3						NLRP12
					PNMA2						PCDHB13
					C12orf40						RTP1
					FRMD6						GDPGP1
					APLP1						HSPA1L
					ARPC1B						CDC42EP2
					GPC1						LOC101927550
					DLGAP4						OPN3
					NEFM						FBXO41
					SNX18						KCNJ11
					ALDH5A1						ZDHHC11B
					GORASP1						CIDECP1
					TNFAIP8L1						NPIPB4
					JPH3						GTF2IP13
					C2CD4C						NBPF14
					PEX10						PCDHGA8
					SSTR2						TSHZ1
					ZNF731P						IGDCC4
					CDKN3						LINC02999
					LRRC4B						GAS2
					PRIMA1						LOC124903631
					TIMP2						DUSP9
					PCYOX1L						LOC124904067
					DCHS1						SMIM10L2B
					ACSBG1						TNXB
					TDRD15						LINC00173
					POC1A						HS3ST3B1
					FGF17						ADRA1A
					FBXO2						LOC100862682
					SMTNL2						NBPF10
					CAMKK2
					ZNF225-AS1
					C1QTNF1
					TBX1
					TMEM38B
					MMP17
					ZNF99
					SUNO1
					TRIM16
					AFAP1L1
					NFE4
					BAIAP2-DT
					ZNF74
					TLN2
					TUBBP5
					BRSK1
					TMEM59L
					GRIN2D
					MTSS1
					TEX11
					STK31
					SNPH
					BACE2
					RPS14P2
					RPP25
					C1RL
					CLIP2
					COL1A1
					PPP1R26
					TNFAIP2
					LURAP1
					LOC105369655
					ADAMTS2
					POU3F1
					PAX5
					MARK4
					ZNF251
					MAST3
					EFHD1
					DIXDC1
					IGLON5
					EPB41L3
					WSCD2
					LOC124903993
					SLC25A35
					LOXL2
					ENGASE
					PIK3R5
					MACROH2A2
					PPP1R18
					ENO3
					FBXL16
					LOC105374811
					DMC1
					RBCK1
					PMAIP1
					COL9A3
					LOC124907726
					SUN3
					CXCL16
					KAT8
					DLK1
					ZMIZ2
					TRIM46
					ELF4
					IMPA2
					SFMBT1
					AP3B2
					CRIP1
					SRR
					RADIL
					ZNF530
					CASQ1
					PWWP3B
					LOC400499
					ASAP3
					NGEF
					ZBTB46
					NDRG2
					CBX6
					C2CD2
					AIPL1
					B4GALNT2
					MYH14
					FRAT1
					LINC02701
					GTSF1
					SARM1
					GAD2
					PTCH2
					CRYGB
					DTX1
					SERTAD4
					REEP6
					LOC100507351
					CHST8
					KLHL22
					ZNF185
					PDE4A
					LIM2
					ISG15
					BEX1
					CBR1
					PACSIN3
					SH3BP1
					MAPK3
					ADGRG2
					GABBR2
					CRIP2
					PSME2
					FHL2
					VPS9D1-AS1
					ACSF2
					CFAP91
					MCF2L
					SPSB1
					CCDC167
					CCDC115
					CDKL3
					BFSP1
					ADRA2B
					SOX8
					PTPRG-AS1
					SNTA1
					COL5A3
					LOC124900713
					LOC124903863
					B3GAT1
					TAFA5
					TTC39A
					GNG7
					NUDT6
					HKDC1
					CPLX2
					SLC29A4
					DGCR5
					TMEM201
					AP4M1
					MORN4
					ASF1B
					B4GALNT3
					CACNG7
					SIMC1
					PLP2
					DCAKD
					NRARP
					FAM20C
					TMEM8B
					RPS14P1
					MAPK8IP2
					GAS8
					SNED1
					MPST
					GRIK5
					B4GALT6
					NOVA2
					HCN2
					CALB2
					LOC728743
					BNC1
					CCDC92B
					DOC2B
					NOS1
					LOC101929432
					MSRB2
					MEIS3
					SGSM1
					ACAP1
					ERV3-1
					RFLNB
					CELF5
					FAM83F
					LRFN5-DT
					ABCD1
					RGS12
					WNT9B
					CCHCR1
					PARD6G
					PHF19
					COL5A1
					MYMX
					MXRA5
					CACNG5
					TMEM178B
					TMEM37
					PPM1E
					CD3D
					SHKBP1
					NKX3-2
					FAM107A
					GAL3ST1
					B3GNT5
					FANCE
					NUDT2
					RAD21L1
					ABLIM2
					TBPL2
					TRPV4
					GPRIN1
					RET
					LOC102724560
					CCDC190
					NKAIN1
					PCDHA13
					VGF
					SEC61A2
					GPR4
					SYNGR1
					TDRD9
					NLRP10
					CBX7
					SAMD14
					GABPB2
					ANP32AP1
					CACNA1H
					SLC38A5
					HSPA12B
					PLEKHA4
					RAP1GAP
					RASD1
					PINK1-AS
					LRRC8E
					H2BC21
					ITGAL
					SYT5
					CBFA2T3
					MOG
					SLC18A2
					ZC3H6
					ESRRB
					TNS4
					LOC124907768
					MUC12-AS1
					ZNF285
					TRMT12
					LOC124904729
					C19orf84
					IFT27
					LINC01415
					NPR1
					APLF
					GPSM1
					DTX3
					LRRC45
					EEF1A2
					PALM
					ITPRIPL1
					DYNLT2B
					AIRE
					TUBB3
					BCL11B
					LGR6
					PRPH
					NINJ2
					MGAT4A
					NFASC
					LRRN2
					VIT
					KALRN
					MRGPRF
					SYPL2
					HCN3
					STMN4
					CHRNA5
					HEY2
					BSPRY
					NDRG4
					NEURL1B
					LOC730100
					RFPL1S
					SFN
					RTN4RL2
					PLEKHO1
					NCCRP1
					MAPK4
					U2AF1L4
					SLC66A2
					ADAMTS4
					FZD10-AS1
					SIGLEC11
					RPL3L
					BAIAP2
					PLPPR3
					PAPLN-AS1
					STAR
					ZDHHC14
					SAMD3
					TAC3
					OVOL1
					HAP1
					PEX11B
					ABCA2
					EFNA2
					ADAMTS3
					BHMT2
					ASPHD1
					S100A16
					TESC
					SPIB
					ROGDI
					NCMAP
					LOC105374339
					IQCE
					ARMC2
					SYN1
					PAQR8
					HHLA3
					GRIP2
					STON1
					RHBDF2
					NKG7
					SYT16
					C2orf16
					CD3G
					TTC22
					AP5B1
					PCBP4
					TLE6
					BLNK
					RAB3IL1
					KCNJ8
					CACNA1F
					PRSS12
					DMBX1
					POU6F1
					USP6
					HTR1D
					LYPD5
					MYH11
					TSPAN2
					C2orf50
					INSYN1
					CLMN
					TAPBP
					NUP50-DT
					PRX
					GAMT
					CARD6
					KLHDC8B
					ZNF723
					THBS3
					C11orf96
					TCL1B
					AZIN2
					DISP3
					CPLX1
					LOC101927344
					RTN4RL1
					KCNH6
					ZIM2
					F11
					LOC124901279
					ANKRD55
					KLK7
					RPS28P7
					TMEM31
					DPYSL4
					CITED1
					GSG1L
					NXPH3
					TLCD3B
					GIPC3
					SCARF1
					BMP8B
					PCBP3
					CHRNB4
					FBXW9
					EFCAB13
					TRIM66
					SETP14
					CEP19
					CD74
					SLC1A6
					GNB1L
					UBE2L6
					FAM110D
					PCDHB8
					RASGRP2
					ANKLE1
					ARG1
					TSKS
					EHD2
					ZNF133-AS1
					LINC03030
					LRFN1
					KCNMA1
					TEX13D
					ZNF528-AS1
					ADGRB2
					ITGB4
					IL15
					CRELD1
					CLN8-AS1
					ECHDC3
					CFAP210
					SCARA5
					RBP7
					CAT
					TMEM38A
					NECAB3
					SLC8B1
					ADAD1
					ABCC2
					PCDHGB3
					LINC00551
					TCL1A
					HOMER3
					TTLL6
					ACE
					MAPK12
					RARB
					QRICH2
					SMTN
					IRX4
					RASD2
					GRM2
					SBSPON
					RBM46
					SULT1A2
					GIP
					GEMIN8P4
					KCNQ2
					SAMD11
					IKZF3
					ABCB10P1
					SLC2A4
					EMP3
					ZBED5-AS1
					HHIPL1
					BCL6B
					MXRA8
					SEMA5B
					B3GAT3
					SULT1A1
					CCDC60
					SLC13A5
					LOC101928391
					MAFB
					MACC1-AS1
					LINC01089
					WDR90
					NPSR1-AS1
					CD7
					SPACA9
					LINC01801
					HSD11B2
					BAALC
					NT5M
					SMPD3
					SP7
					ATP2B3
					LOC101928156
					RTBDN
					CHRM4
					SHISA2
					SERTM2
					ENHO
					PPDPF
					LOC105378644
					ZBTB22
					LOC124902625
					ALOX12P2
					RUNX3
					LTBP4
					C1QL1
					TTN-AS1
					LY6K
					IRF4
					TRG-AS1
					ZNF425
					TRH
					SLC17A7
					LOC107987435
					LOC105377675
					SPA17
					ACSBG2
					GKAP1
					KCNH2
					LOC107987209
					PPP3CC
					ENPEP
					LOC124909430
					COL16A1
					CCDC169
					SLC6A11
					UNC5A
					EID3
					THAP10
					IRF8
					JAG2
					CENPS
					AGPAT3
					SHANK3
					ADAMTS7
					LOC101928796
					ACSS1
					ZNF333
					SCNN1G
					GRIK3
					CPT1C
					CITED4
					ITGAX
					SBK2
					NEK11
					PIGL
					SHROOM1
					ZNF350-AS1
					LRRC37A8P
					ANKRD24
					ABCB9
					NFAM1
					SP6
					DNTT
					LOC124905221
					TAP1
					SH3BP2
					TSSC2
					CHGA
					RILPL1
					KCNQ3
					LINC02718
					KREMEN1
					FBXL17
					KBTBD11
					ZNF853
					STAC3
					ARL4C
					LOC124904701
					LOC124909492
					PRSS21
					ANO1
					GFY
					CILP2
					CNIH2
					LOC124902876
					BSG-AS1
					ZNF584
					CORO1A
					MMEL1
					PANX2
					CELF3
					PRRX2
					PPARG
					CDH23
					TNNI3
					MAPK11
					APCDD1L
					ERVW-1
					NLRP1
					OTUB2
					SSC4D
					VSTM2A
					LOC124903670
					GSDMB
					MCHR1
					CHRNE
					ERVV-1
					LINC01867
					EFHB
					PPARA
					CYP27C1
					SH2B2
					ZBTB42
					CYGB
					LOC124903906
					KLHL17
					GRID1
					LOC112268030
					IL6-AS1
					FAM222A
					HES6
					LOC101927598
					PDE6B
					LOC124903349
					PCDHGA5
					LELP1
					SIRT4
					CCL25
					CSPG5
					ANKDD1B
					NRM
					SYT11
					ERVV-2
					PYCARD
					ADGRB1
					SV2C
					F8
					PLTP
					EPHX2
					OR1F1
					AGAP2
					PSORS1C1
					ITGA2B
					APOC1P1
					GUSBP11
					TTLL1
					DGKQ
					LOC102724621
					GLIPR1
					LOC105376739
					CCDC144BP
					C5orf63
					SV2B
					C16orf96
					PADI3
					METRN
					SEPTIN14
					NR4A3
					NPAS1
					IQCK
					SEC63P1
					BMP6
					ERCC6L2-AS1
					CAMKK1
					ACVRL1
					RAMP1
					LOC107986294
					TPGS1
					USP32P2
					LINC02008
					MISP
					MICALL2
					DNAAF3
					ST8SIA1
					SHANK1
					SNHG25
					NYAP1
					LOC105378589
					LOC101929322
					LINC03040
					LOC101929457
					RARRES2
					CYP11A1
					LOC105374338
					ZNF862
					CEBPA
					PIWIL2
					CEND1
					AHSP
					SPRED3
					LOC107984830
					PCDHGB2
					PRR19
					TMIE
					PTPRN2
					CTXN1
					EXOC3L1
					FBXL6
					ULBP2
					NOS2
					MC1R
					LOC100507250
					MX1
					SH3RF2
					LAIR1
					SHOC1
					GAPDHP14
					IKBKE
					ARHGEF28
					CSPG4
					GAL3ST4
					SLC15A3
					MGAT5B
					CD27-AS1
					DSCR8
					RPA4
					BICDL2
					CYP4F22
					CDC20B
					LOC124905123
					HHIP
					LINC01988
					MYL10
					PPFIA3
					LRRC37A6P
					LOC112268274
					C5orf47
					MILIP
					RNF212B
					FBLL1
					ADORA2A-AS1
					RUNDC3A
					SCRN2
					LOC124907946
					SSBP4
					POU2F2
					TNK1
					ZMAT5
					LOC124904077
					RASGRP4
					PDE1A
					CCDC74A
					REPIN1-AS1
					GALNT5
					PARP12
					PCDHGA3
					EPN3
					CCDC144A
					TAS2R4
					RGS19
					CACNA1B
					PROSER2
					NCAN
					MIF-AS1
					LOC124907827
					TCEAL2
					SFTPD
					RPL22P2
					SLC38A4
					MMP19
					LOC101927536
					MYO1F
					CFAP45
					LINC02598
					RPRML
					LOC112268061
					PAPLN
					SLC26A8
					LOC105376177
					LOC124901109
					MPZ
					CCDC63
					NPTX1
					ECHDC2
					CCR1
					PHLDA2
					PYY
					LOC107985541
					AKAP14
					PTPN5
					LOC105372962
					CLEC11A
					STMN3
					LOC124902747
					PLPPR2
					LOC124909408
					OSER1-DT
					USP32P1
					ACOX2
					DDX4
					ATP6V1G2
					ZCWPW1
					RPL17
					TNFAIP8L3
					ZNNT1
					RSPO4
					ZNF433
					CCDC85A
					LRRC52-AS1
					FAM181B
					TMEM143
					LRRC23
					LOC107984334
					LOC124900547
					LOC100128966
					CTSK
					PCDHGA4
					CELF4
					RPS18P12
					MYH15
					EBF4
					D2HGDH
					ZBTB16
					CA6
					LOC107984257
					SLC7A14
					PYCARD-AS1
					KCNH8
					KANK3
					GJB5
					LINC02691
