# Supplementary material for: Refractory testicular germ cell tumors are highly sensitive to the targeting of polycomb pathway demethylases KDM6A and KDM6B
Source: Cell Commun Signal. 2024 Oct 31;22:528. doi: 10.1186/s12964-024-01912-3 (PMC11529429; doi:10.1186/s12964-024-01912-3)
Supplement: Supplementary file 4 — Supplementary Material 4 [file 12964_2024_1912_MOESM4_ESM.xlsx]

## Sheet: Sheet1
	Group 1				Group 2				Group 3				Group 4				Group 5				Group 6				Group 7
	C2	P.Val	Odd_Ratio		C2	P.Val	Odd_Ratio		C2	P.Val	Odd_Ratio		C2	P.Val	Odd_Ratio		C2	P.Val	Odd_Ratio		C2	P.Val	Odd_Ratio		C2	P.Val	Odd_Ratio
	FISCHER_DIRECT_P53_TARGETS_META_ANALYSIS	2.74907e-39	23.1567		KERLEY_RESPONSE_TO_CISPLATIN_UP	1.90603e-07	47.4588		KEGG_RIBOSOME	5.19468e-06	6.24529		CUI_TCF21_TARGETS_2_DN	2.87471e-14	2.29853		MIKKELSEN_MCV6_HCP_WITH_H3K27ME3	9.9427e-08	2.18729		GINESTIER_BREAST_CANCER_ZNF217_AMPLIFIED_DN	4.91124e-07	3.12834		REACTOME_CELLULAR_SENESCENCE	1.17947e-05	8.39363
	KERLEY_RESPONSE_TO_CISPLATIN_UP	3.3296e-31	103.946		FISCHER_DIRECT_P53_TARGETS_META_ANALYSIS	2.4013e-07	12.301		REACTOME_EUKARYOTIC_TRANSLATION_ELONGATION	5.7694e-05	5.18812		ONDER_CDH1_TARGETS_2_UP	8.30505e-10	3.00694		PEREZ_TP63_TARGETS	7.30065e-07	2.21435		REACTOME_CHROMATIN_MODIFYING_ENZYMES	3.093e-06	3.19374		REACTOME_OXIDATIVE_STRESS_INDUCED_SENESCENCE	6.01447e-05	9.83143
	SMIRNOV_RESPONSE_TO_IR_6HR_UP	1.31612e-25	23.5861		CHARAFE_BREAST_CANCER_LUMINAL_VS_BASAL_DN	6.14685e-07	9.41614		WHITEFORD_PEDIATRIC_CANCER_MARKERS	7.79418e-05	4.52852		ELVIDGE_HYPOXIA_BY_DMOG_UP	2.08137e-09	4.01511		NAKAYAMA_SOFT_TISSUE_TUMORS_PCA1_DN	4.32743e-06	3.95867		GINESTIER_BREAST_CANCER_20Q13_AMPLIFICATION_DN	3.43476e-06	3.78077		REACTOME_DNA_DAMAGE_TELOMERE_STRESS_INDUCED_SENESCENCE	6.73726e-05	13.118
	MACAEVA_PBMC_RESPONSE_TO_IR	1.24015e-20	27.283		SCHUETZ_BREAST_CANCER_DUCTAL_INVASIVE_UP	6.95491e-07	10.7732		TARTE_PLASMA_CELL_VS_PLASMABLAST_DN	9.01502e-05	2.91018		RIGGI_EWING_SARCOMA_PROGENITOR_UP	3.40378e-09	2.38512		REACTOME_NEURONAL_SYSTEM	5.34539e-06	2.00936		CHANDRAN_METASTASIS_UP	6.59062e-06	3.45763		MARTENS_TRETINOIN_RESPONSE_DN	0.000175132	3.47027
	WARTERS_IR_RESPONSE_5GY	2.18858e-17	43.85		PID_P53_DOWNSTREAM_PATHWAY	2.74363e-06	17.7324		ROSTY_CERVICAL_CANCER_PROLIFERATION_CLUSTER	9.17146e-05	4.09707		PLASARI_TGFB1_TARGETS_10HR_DN	1.15077e-07	2.66274		MEISSNER_NPC_HCP_WITH_H3K4ME2	7.45026e-06	1.89338		WP_RETT_SYNDROME_CAUSING_GENES	1.42724e-05	7.29137		LU_EZH2_TARGETS_UP	0.000178615	5.60447
	SMIRNOV_RESPONSE_TO_IR_2HR_UP	5.47346e-17	40.5079		CHARAFE_BREAST_CANCER_LUMINAL_VS_MESENCHYMAL_DN	6.80015e-06	8.05415		WINNEPENNINCKX_MELANOMA_METASTASIS_UP	9.29079e-05	3.81858		QI_HYPOXIA	1.19759e-07	3.5239		DOUGLAS_BMI1_TARGETS_UP	1.44583e-05	1.79737		DAZARD_RESPONSE_TO_UV_NHEK_DN	0.00013233	2.59588		REACTOME_RECOGNITION_AND_ASSOCIATION_OF_DNA_GLYCOSYLASE_WITH_SITE_CONTAINING_AN_AFFECTED_PURINE	0.000214543	15.1697
	WARTERS_RESPONSE_TO_IR_SKIN	1.58087e-15	25.3814		SENESE_HDAC3_TARGETS_UP	1.10453e-05	7.56085		REACTOME_RESPONSE_OF_EIF2AK4_GCN2_TO_AMINO_ACID_DEFICIENCY	0.000115612	4.73505		ELVIDGE_HYPOXIA_UP	1.28349e-07	3.11967		MEISSNER_NPC_HCP_WITH_H3K4ME3_AND_H3K27ME3	3.37708e-05	2.68977		STARK_PREFRONTAL_CORTEX_22Q11_DELETION_UP	0.000150289	3.00068		HELLER_SILENCED_BY_METHYLATION_DN	0.000299621	9.37814
	PID_P53_DOWNSTREAM_PATHWAY	1.63441e-14	16.2457		WARTERS_IR_RESPONSE_5GY	1.32863e-05	32.2896		BENPORATH_PROLIFERATION	0.000146177	3.88305		WANG_SMARCE1_TARGETS_UP	2.22127e-07	2.47201		MARTENS_TRETINOIN_RESPONSE_UP	4.4557e-05	1.59262		REACTOME_REGULATION_OF_TP53_ACTIVITY_THROUGH_ACETYLATION	0.000243347	8.06234		REACTOME_SENESCENCE_ASSOCIATED_SECRETORY_PHENOTYPE_SASP	0.000340549	9.10769
	KEGG_P53_SIGNALING_PATHWAY	7.09796e-14	26.441		MACAEVA_PBMC_RESPONSE_TO_IR	1.38426e-05	18.7579		TAKAO_RESPONSE_TO_UVB_RADIATION_UP	0.00016759	5.01684		SCHUETZ_BREAST_CANCER_DUCTAL_INVASIVE_UP	3.12865e-07	2.30099		MIKKELSEN_MEF_HCP_WITH_H3K27ME3	6.7871e-05	1.70057		REACTOME_RHOQ_GTPASE_CYCLE	0.000389636	5.07157		REACTOME_BASE_EXCISION_REPAIR_AP_SITE_FORMATION	0.00034386	13.2963
	WP_P53_TRANSCRIPTIONAL_GENE_NETWORK	3.75706e-12	22.232		HAN_SATB1_TARGETS_DN	1.46733e-05	8.43437		RHODES_UNDIFFERENTIATED_CANCER	0.000173799	5.69262		KINSEY_TARGETS_OF_EWSR1_FLII_FUSION_DN	3.57573e-07	2.33137		MIKKELSEN_NPC_HCP_WITH_H3K4ME3_AND_H3K27ME3	7.0403e-05	2.26045		MOTAMED_RESPONSE_TO_ANDROGEN_DN	0.000520466	32.0686		REACTOME_DNA_METHYLATION	0.000389244	12.8463
	INGA_TP53_TARGETS	6.99387e-11	83.6884		CERVERA_SDHB_TARGETS_2	1.97063e-05	17.3705		WP_CYTOPLASMIC_RIBOSOMAL_PROTEINS	0.000217293	4.8307		ELVIDGE_HIF1A_AND_HIF2A_TARGETS_DN	5.82199e-07	3.73437		MEISSNER_BRAIN_HCP_WITH_H3K4ME3_AND_H3K27ME3	0.000112698	1.49343		MITSIADES_RESPONSE_TO_APLIDIN_DN	0.00065543	2.53148		REACTOME_ACTIVATED_PKN1_STIMULATES_TRANSCRIPTION_OF_AR_ANDROGEN_RECEPTOR_REGULATED_GENES_KLK2_AND_KLK3	0.000438757	12.4266
	PID_TAP63_PATHWAY	8.30874e-11	24.9328		FOROUTAN_INTEGRATED_TGFB_EMT_UP	2.32828e-05	16.757		GAVIN_FOXP3_TARGETS_CLUSTER_P6	0.000256793	4.71342		FOROUTAN_TGFB_EMT_UP	6.51586e-07	2.82144		ISHIDA_E2F_TARGETS	0.000120307	4.01388		REACTOME_NR1H3_NR1H2_REGULATE_GENE_EXPRESSION_LINKED_TO_CHOLESTEROL_TRANSPORT_AND_EFFLUX	0.00079595	6.23884		REACTOME_INHIBITION_OF_DNA_RECOMBINATION_AT_TELOMERE	0.000465126	12.2256
	GHANDHI_DIRECT_IRRADIATION_UP	3.63748e-10	14.3179		GRAESSMANN_RESPONSE_TO_MC_AND_SERUM_DEPRIVATION_UP	3.98834e-05	10.8578		REACTOME_SRP_DEPENDENT_COTRANSLATIONAL_PROTEIN_TARGETING_TO_MEMBRANE	0.000269853	4.2268		GOZGIT_ESR1_TARGETS_DN	7.23198e-07	1.79866		KEGG_MISMATCH_REPAIR	0.000211905	6.40642		PID_HDAC_CLASSI_PATHWAY	0.000838616	4.45668		REACTOME_SIRT1_NEGATIVELY_REGULATES_RRNA_EXPRESSION	0.000465126	12.2256
	GENTILE_UV_LOW_DOSE_UP	2.73325e-09	41.8173		GAJATE_RESPONSE_TO_TRABECTEDIN_UP	4.01818e-05	23.9587		REACTOME_INFLUENZA_INFECTION	0.000270575	3.61265		FOROUTAN_PRODRANK_TGFB_EMT_UP	7.71541e-07	2.84891		REN_BOUND_BY_E2F	0.000215271	3.51253		DACOSTA_UV_RESPONSE_VIA_ERCC3_DN	0.000846689	1.75283		REACTOME_ASSEMBLY_OF_THE_ORC_COMPLEX_AT_THE_ORIGIN_OF_REPLICATION	0.000492606	12.0309
	SCHAVOLT_TARGETS_OF_TP53_AND_TP63	3.31546e-09	71.2765		WARTERS_RESPONSE_TO_IR_SKIN	9.42387e-05	19.0187		FISCHER_DIRECT_P53_TARGETS_META_ANALYSIS	0.000313213	2.7016		MEISSNER_BRAIN_HCP_WITH_H3K4ME3_AND_H3K27ME3	1.25205e-06	1.65952		PEREZ_TP53_AND_TP63_TARGETS	0.000279232	2.13225		WP_MRNA_PROTEIN_AND_METABOLITE_INDUCATION_PATHWAY_BY_CYCLOSPORIN_A	0.000890278	24.0573		REACTOME_DEPOSITION_OF_NEW_CENPA_CONTAINING_NUCLEOSOMES_AT_THE_CENTROMERE	0.000614165	11.3103
	WP_DNA_DAMAGE_RESPONSE	1.90864e-08	16.3377		KEGG_CYTOKINE_CYTOKINE_RECEPTOR_INTERACTION	0.000114563	8.9046		CROONQUIST_IL6_DEPRIVATION_DN	0.000327066	4.54759		PASINI_SUZ12_TARGETS_DN	1.72594e-06	2.27507		REACTOME_POLYMERASE_SWITCHING	0.000366151	8.99753		BLALOCK_ALZHEIMERS_DISEASE_UP	0.000931752	1.53527		REACTOME_PRC2_METHYLATES_HISTONES_AND_DNA	0.000614165	11.3103
	WP_TP53_NETWORK	2.46764e-08	45.8334		DONATO_CELL_CYCLE_TRETINOIN	0.000123997	176.726		REACTOME_NONSENSE_MEDIATED_DECAY_NMD	0.000333717	4.10602		CHIANG_LIVER_CANCER_SUBCLASS_CTNNB1_UP	1.81174e-06	2.82765		MEISSNER_NPC_HCP_WITH_H3_UNMETHYLATED	0.000421405	1.6317		BIOCARTA_CARM_ER_PATHWAY	0.000983066	7.66513		REACTOME_CONDENSATION_OF_PROPHASE_CHROMOSOMES	0.000647598	11.1434
	ONDER_CDH1_TARGETS_2_DN	2.79533e-08	5.06859		FOROUTAN_PRODRANK_TGFB_EMT_UP	0.00019669	10.4795		REACTOME_SELENOAMINO_ACID_METABOLISM	0.000382936	4.02951		BENPORATH_EED_TARGETS	1.82704e-06	1.65157		MEISSNER_NPC_HCP_WITH_H3K4ME2_AND_H3K27ME3	0.000501123	1.79099		WP_HISTONE_MODIFICATIONS	0.00124027	4.16844		CAFFAREL_RESPONSE_TO_THC_UP	0.000699168	19.4115
	KANNAN_TP53_TARGETS_UP	7.70262e-08	17.3201		WONG_ADULT_TISSUE_STEM_MODULE	0.000203988	5.08778		BARRIER_CANCER_RELAPSE_TUMOR_SAMPLE_UP	0.000396332	14.3468		BOQUEST_STEM_CELL_UP	1.86698e-06	2.42052		KORKOLA_CORRELATED_WITH_POU5F1	0.000522076	4.70137		REACTOME_PKMTS_METHYLATE_HISTONE_LYSINES	0.00136139	4.10205		REACTOME_ERCC6_CSB_AND_EHMT2_G9A_POSITIVELY_REGULATE_RRNA_EXPRESSION	0.000718301	10.8252
	PEREZ_TP53_TARGETS	9.66984e-08	3.29923		FOROUTAN_TGFB_EMT_UP	0.000233716	10.0862		YU_MYC_TARGETS_UP	0.000413302	7.01045		MENSE_HYPOXIA_UP	3.35023e-06	3.54977		KOBAYASHI_EGFR_SIGNALING_24HR_DN	0.000544041	1.94447		CHARAFE_BREAST_CANCER_LUMINAL_VS_BASAL_UP	0.00165476	2.07729		REACTOME_MEIOTIC_SYNAPSIS	0.000834354	10.3752
